# Supplementary material for: Tris(1,10-phenanthroline-κ2 N,N′)nickel(II) hexa­oxido-μ-peroxido-disulfate­(VI) N,N-dimethyl­formamide disolvate monohydrate
Source: Acta Crystallogr Sect E Struct Rep Online. 2012 Dec 22;69(Pt 1):m63–4. doi: 10.1107/S1600536812050775 (PMC3588241; doi:10.1107/S1600536812050775)
Supplement: Supplementary file 1 [file e-69-00m63-sup1.cif]

##############################################################################
#                                                                            #
# This CIF contains the data in a paper accepted for publication in          #
# Acta Crystallographica Section E. It conforms to the requirements of       #
# Notes for Authors for Acta Crystallographica Section E, and has been       #
# peer reviewed under the auspices of the IUCr Commission on Journals.       #
#                                                                            #
# Full details of the Crystallographic Information File format               #
# are given in the paper "The Crystallographic Information File (CIF):       #
# a New Standard Archive File for Crystallography" by S. R. Hall, F. H.      #
# Allen and I. D. Brown [Acta Cryst. (1991), A47, 655-685].                  #
#                                                                            #
# The current version of the core CIF dictionary is obtainable from          #
# ftp://ftp.iucr.org/pub/cif_core.dic.                                       #
#                                                                            #
# Software is freely available for graphical display of the structure(s)     #
# in this CIF. For information consult the CIF software page                 #
# http://www.iucr.org/resources/cif/software.                                #
#                                                                            #
# This file may be used for bona fide research purposes within the           #
# scientific community so long as proper attribution is given to the journal # 
# article from which it was obtained.                                        #
#                                                                            #
##############################################################################
data_I
_audit_creation_method     SHELXL-97
_chemical_name_systematic
;
Tris(1,10-phenanthroline-\k^2^<i>N</i>,<i>N</i>')nickel(II)
hexaoxido-\m-peroxido-disulfate(VI)
<i>N</i>,<i>N</i>-dimethylformamide disolvate monohydrate
;
_chemical_name_common     ?
_chemical_formula_moiety     'C36 H24 N6 Ni, (S2 O8), 2(N C3 H7 O), (H2 O)'
_chemical_formula_sum     'C42 H40 N8 Ni O11 S2'
_chemical_formula_iupac     '[Ni (C12 H8 N2)3] (S2 O8), 2C3 H7 N O, H2 O'
_chemical_formula_weight     955.65
_chemical_melting_point     ?
_symmetry_cell_setting     triclinic
_symmetry_space_group_name_H-M     'P -1'
_symmetry_space_group_name_Hall     '-P 1'
loop_
    _symmetry_equiv_pos_as_xyz
    'x, y, z'
    '-x, -y, -z'
_cell_length_a     10.4832(3)
_cell_length_b     12.2221(4)
_cell_length_c     18.0044(6)
_cell_angle_alpha     79.691(3)
_cell_angle_beta     76.725(3)
_cell_angle_gamma     76.190(3)
_cell_volume     2161.41(12)
_cell_formula_units_Z     2
_cell_measurement_reflns_used     11752
_cell_measurement_theta_min     3.6907
_cell_measurement_theta_max     28.8281
_cell_measurement_temperature     294(2)
_exptl_crystal_description     block
_exptl_crystal_colour     light_brown
_exptl_crystal_size_max     0.18
_exptl_crystal_size_mid     0.11
_exptl_crystal_size_min     0.11
_exptl_crystal_density_diffrn     1.468
_exptl_crystal_density_meas     ?
_exptl_crystal_density_method     'not measured'
_exptl_crystal_F_000     992
_exptl_absorpt_coefficient_mu     0.616
_exptl_absorpt_correction_type     multi-scan
_exptl_absorpt_process_details     '(CrysAlis PRO; Oxford Diffraction, 2009)'
_exptl_absorpt_correction_T_min     0.945
_exptl_absorpt_correction_T_max     0.952
_diffrn_ambient_temperature     294(2)
_diffrn_radiation_type     MoK\a
_diffrn_radiation_wavelength     0.71073
_diffrn_radiation_source     'fine-focus sealed tube'
_diffrn_radiation_monochromator     graphite
_diffrn_measurement_device_type     'Oxford Diffraction Gemini CCD S Ultra'
_diffrn_measurement_method     '\w scans, thick slices'
_diffrn_detector_area_resol_mean     ?
_diffrn_reflns_number     31646
_diffrn_reflns_av_R_equivalents     0.0410
_diffrn_reflns_av_sigmaI/netI     0.0558
_diffrn_reflns_theta_min     3.70
_diffrn_reflns_theta_max     28.89
_diffrn_reflns_theta_full     26.00
_diffrn_measured_fraction_theta_max     0.886
_diffrn_measured_fraction_theta_full     0.997
_diffrn_reflns_limit_h_min     -14
_diffrn_reflns_limit_h_max     14
_diffrn_reflns_limit_k_min     -15
_diffrn_reflns_limit_k_max     16
_diffrn_reflns_limit_l_min     -24
_diffrn_reflns_limit_l_max     24
_diffrn_standards_number     0
_diffrn_standards_interval_count     ?
_diffrn_standards_interval_time     ?
_diffrn_standards_decay_%     ?
_reflns_number_total     10070
_reflns_number_gt     6165
_reflns_threshold_expression     I>2\s(I)
_refine_ls_structure_factor_coef     Fsqd
_refine_ls_matrix_type     full
_refine_ls_R_factor_all     0.0941
_refine_ls_R_factor_gt     0.0559
_refine_ls_wR_factor_gt     0.1588
_refine_ls_wR_factor_ref     0.1701
_refine_ls_goodness_of_fit_ref     1.038
_refine_ls_restrained_S_all     1.318
_refine_ls_number_reflns     10070
_refine_ls_number_parameters     647
_refine_ls_number_restraints     246
_refine_ls_hydrogen_treatment     mixed
_refine_ls_weighting_scheme     calc
_refine_ls_weighting_details
                 'calc w=1/[\s^2^(Fo^2^)+(0.0960P)^2^] where P=(Fo^2^+2Fc^2^)/3'
_atom_sites_solution_hydrogens     geom
_atom_sites_solution_primary     direct
_atom_sites_solution_secondary     difmap
_refine_ls_shift/su_max     0.007
_refine_ls_shift/su_mean     0.000
_refine_diff_density_max     0.653
_refine_diff_density_min     -0.728
_refine_ls_extinction_method     none
_refine_ls_extinction_coef     ?
loop_
    _atom_type_symbol
    _atom_type_description
    _atom_type_scat_dispersion_real
    _atom_type_scat_dispersion_imag
    _atom_type_scat_source
    'C' 'C' 0.0033 0.0016
                         'International Tables Vol C Tables 4.2.6.8 and 6.1.1.4'
    'H' 'H' 0.0000 0.0000
                         'International Tables Vol C Tables 4.2.6.8 and 6.1.1.4'
    'N' 'N' 0.0061 0.0033
                         'International Tables Vol C Tables 4.2.6.8 and 6.1.1.4'
    'Ni' 'Ni' 0.3393 1.1124
                         'International Tables Vol C Tables 4.2.6.8 and 6.1.1.4'
    'O' 'O' 0.0106 0.0060
                         'International Tables Vol C Tables 4.2.6.8 and 6.1.1.4'
    'S' 'S' 0.1246 0.1234
                         'International Tables Vol C Tables 4.2.6.8 and 6.1.1.4'
_computing_data_collection     'CrysAlis PRO (Oxford Diffraction, 2009)'
_computing_cell_refinement     'CrysAlis PRO (Oxford Diffraction, 2009)'
_computing_data_reduction     'CrysAlis PRO (Oxford Diffraction, 2009)'
_computing_structure_solution     'SHELXS97 (Sheldrick, 2008)'
_computing_structure_refinement     'SHELXL97 (Sheldrick, 2008)'
_computing_molecular_graphics     'SHELXTL (Sheldrick, 2008)'
_computing_publication_material
                            'SHELXL97 (Sheldrick, 2008) and PLATON (Spek, 2009)'
loop_
    _atom_site_type_symbol
    _atom_site_label
    _atom_site_fract_x
    _atom_site_fract_y
    _atom_site_fract_z
    _atom_site_U_iso_or_equiv
    _atom_site_adp_type
    _atom_site_calc_flag
    _atom_site_refinement_flags
    _atom_site_occupancy
    _atom_site_symmetry_multiplicity
    _atom_site_disorder_assembly
    _atom_site_disorder_group
    Ni Ni1 0.21814(5) 0.29652(4) 0.27142(3) 0.04038(18) Uani d . 1 1 . .
    N N1A 0.3061(3) 0.4386(3) 0.25528(18) 0.0449(8) Uani d . 1 1 . .
    N N2A 0.4160(3) 0.2281(3) 0.22251(18) 0.0441(8) Uani d . 1 1 . .
    C C1A 0.2489(5) 0.5435(4) 0.2693(3) 0.0564(11) Uani d . 1 1 . .
    H H1A 0.1571 0.5607 0.2880 0.068 Uiso calc R 1 1 . .
    C C2A 0.3211(6) 0.6290(4) 0.2570(3) 0.0707(14) Uani d . 1 1 . .
    H H2A 0.2781 0.7014 0.2690 0.085 Uiso calc R 1 1 . .
    C C3A 0.4549(6) 0.6067(4) 0.2273(3) 0.0678(14) Uani d . 1 1 . .
    H H3A 0.5037 0.6636 0.2191 0.081 Uiso calc R 1 1 . .
    C C4A 0.5186(5) 0.4977(4) 0.2092(2) 0.0552(11) Uani d . 1 1 . .
    C C5A 0.6573(5) 0.4663(5) 0.1758(3) 0.0713(14) Uani d . 1 1 . .
    H H5A 0.7109 0.5198 0.1667 0.086 Uiso calc R 1 1 . .
    C C6A 0.7116(5) 0.3623(5) 0.1573(3) 0.0770(16) Uani d . 1 1 . .
    H H6A 0.8021 0.3451 0.1349 0.092 Uiso calc R 1 1 . .
    C C7A 0.6338(4) 0.2757(4) 0.1711(3) 0.0603(12) Uani d . 1 1 . .
    C C8A 0.6837(5) 0.1661(5) 0.1533(3) 0.0751(15) Uani d . 1 1 . .
    H H8A 0.7735 0.1447 0.1307 0.090 Uiso calc R 1 1 . .
    C C9A 0.6032(5) 0.0890(4) 0.1684(3) 0.0722(14) Uani d . 1 1 . .
    H H9A 0.6366 0.0158 0.1554 0.087 Uiso calc R 1 1 . .
    C C10A 0.4690(5) 0.1224(4) 0.2038(3) 0.0576(11) Uani d . 1 1 . .
    H H10A 0.4143 0.0696 0.2150 0.069 Uiso calc R 1 1 . .
    C C11A 0.4973(4) 0.3038(4) 0.2064(2) 0.0457(9) Uani d . 1 1 . .
    C C12A 0.4382(4) 0.4166(3) 0.2246(2) 0.0441(9) Uani d . 1 1 . .
    N N1B 0.0317(3) 0.3791(3) 0.32722(18) 0.0429(7) Uani d . 1 1 . .
    N N2B 0.2391(3) 0.2495(3) 0.38604(18) 0.0448(8) Uani d . 1 1 . .
    C C1B -0.0697(4) 0.4466(4) 0.2978(3) 0.0546(11) Uani d . 1 1 . .
    H H1B -0.0617 0.4583 0.2446 0.066 Uiso calc R 1 1 . .
    C C2B -0.1862(4) 0.5002(4) 0.3420(3) 0.0588(12) Uani d . 1 1 . .
    H H2B -0.2541 0.5467 0.3187 0.071 Uiso calc R 1 1 . .
    C C3B -0.2005(4) 0.4843(4) 0.4201(3) 0.0571(11) Uani d . 1 1 . .
    H H3B -0.2777 0.5206 0.4505 0.068 Uiso calc R 1 1 . .
    C C4B -0.0975(4) 0.4125(4) 0.4541(2) 0.0496(10) Uani d . 1 1 . .
    C C5B -0.1039(5) 0.3901(4) 0.5355(3) 0.0626(12) Uani d . 1 1 . .
    H H5B -0.1807 0.4218 0.5685 0.075 Uiso calc R 1 1 . .
    C C6B 0.0010(5) 0.3229(4) 0.5651(2) 0.0597(12) Uani d . 1 1 . .
    H H6B -0.0056 0.3088 0.6182 0.072 Uiso calc R 1 1 . .
    C C7B 0.1210(5) 0.2737(4) 0.5163(2) 0.0517(10) Uani d . 1 1 . .
    C C8B 0.2324(5) 0.2047(4) 0.5435(3) 0.0658(13) Uani d . 1 1 . .
    H H8B 0.2316 0.1898 0.5961 0.079 Uiso calc R 1 1 . .
    C C9B 0.3413(5) 0.1598(5) 0.4931(3) 0.0715(14) Uani d . 1 1 . .
    H H9B 0.4154 0.1135 0.5108 0.086 Uiso calc R 1 1 . .
    C C10B 0.3418(5) 0.1835(4) 0.4142(3) 0.0598(11) Uani d . 1 1 . .
    H H10B 0.4171 0.1519 0.3801 0.072 Uiso calc R 1 1 . .
    C C11B 0.1296(4) 0.2931(3) 0.4367(2) 0.0415(9) Uani d . 1 1 . .
    C C12B 0.0175(4) 0.3637(3) 0.4050(2) 0.0407(8) Uani d . 1 1 . .
    N N1C 0.1500(3) 0.1494(3) 0.26890(19) 0.0473(8) Uani d . 1 1 . .
    N N2C 0.1687(3) 0.3320(3) 0.16241(18) 0.0460(8) Uani d . 1 1 . .
    C C1C 0.1412(5) 0.0598(4) 0.3217(3) 0.0600(12) Uani d . 1 1 . .
    H H1C 0.1629 0.0600 0.3690 0.072 Uiso calc R 1 1 . .
    C C2C 0.1005(5) -0.0353(4) 0.3093(3) 0.0705(14) Uani d . 1 1 . .
    H H2C 0.0949 -0.0967 0.3479 0.085 Uiso calc R 1 1 . .
    C C3C 0.0693(5) -0.0374(4) 0.2410(4) 0.0704(14) Uani d . 1 1 . .
    H H3C 0.0424 -0.1004 0.2323 0.084 Uiso calc R 1 1 . .
    C C4C 0.0774(4) 0.0547(4) 0.1836(3) 0.0570(11) Uani d . 1 1 . .
    C C5C 0.0484(5) 0.0587(5) 0.1095(3) 0.0703(14) Uani d . 1 1 . .
    H H5C 0.0206 -0.0022 0.0982 0.084 Uiso calc R 1 1 . .
    C C6C 0.0606(5) 0.1494(5) 0.0558(3) 0.0718(15) Uani d . 1 1 . .
    H H6C 0.0429 0.1490 0.0075 0.086 Uiso calc R 1 1 . .
    C C7C 0.0999(4) 0.2462(4) 0.0706(2) 0.0591(12) Uani d . 1 1 . .
    C C8C 0.1121(5) 0.3444(5) 0.0179(3) 0.0732(15) Uani d . 1 1 . .
    H H8C 0.0942 0.3494 -0.0310 0.088 Uiso calc R 1 1 . .
    C C9C 0.1498(5) 0.4320(5) 0.0378(3) 0.0720(14) Uani d . 1 1 . .
    H H9C 0.1572 0.4973 0.0030 0.086 Uiso calc R 1 1 . .
    C C10C 0.1774(5) 0.4233(4) 0.1108(2) 0.0576(11) Uani d . 1 1 . .
    H H10C 0.2030 0.4840 0.1239 0.069 Uiso calc R 1 1 . .
    C C11C 0.1301(4) 0.2445(4) 0.1436(2) 0.0458(9) Uani d . 1 1 . .
    C C12C 0.1190(4) 0.1469(3) 0.2003(2) 0.0457(9) Uani d . 1 1 . .
    O O1W 0.5525(6) 0.4757(5) 0.5714(3) 0.1193(17) Uani d D 1 1 . .
    H H1WA 0.547(10) 0.410(3) 0.596(4) 0.179 Uiso d D 1 1 . .
    H H1WB 0.516(10) 0.522(5) 0.604(4) 0.179 Uiso d D 1 1 . .
    S S1 0.87231(13) 0.74846(10) 0.19276(6) 0.0597(3) Uani d DU 1 1 A 1
    S S2 0.51188(14) 0.84299(10) 0.32020(7) 0.0632(3) Uani d DU 1 1 A 1
    O O1 0.9510(4) 0.7297(3) 0.2484(2) 0.0913(12) Uani d DU 1 1 A 1
    O O2 0.8815(4) 0.8464(3) 0.13880(19) 0.0892(12) Uani d DU 1 1 A 1
    O O3 0.8770(5) 0.6481(3) 0.1618(2) 0.0980(12) Uani d DU 1 1 A 1
    O O4 0.7174(4) 0.7544(4) 0.2327(3) 0.0779(13) Uani d PDU 0.617(3) 1 A 1
    O O5 0.6654(4) 0.8441(5) 0.2768(3) 0.0797(14) Uani d PDU 0.617(3) 1 A 1
    O O6 0.5143(6) 0.7390(3) 0.3684(2) 0.1142(16) Uani d DU 1 1 A 1
    O O7 0.5037(4) 0.9379(3) 0.3577(2) 0.0915(12) Uani d DU 1 1 A 1
    O O8 0.4358(4) 0.8641(3) 0.2626(2) 0.0968(13) Uani d DU 1 1 A 1
    N N1D 0.7290(6) 0.1726(5) 0.4231(3) 0.0937(15) Uani d U 1 1 B .
    O O1D' 0.5753(9) 0.3293(7) 0.3748(5) 0.106(4) Uani d PU 0.544(12) 1 B 1
    C C1D 0.6338(8) 0.2719(7) 0.4278(5) 0.106(2) Uani d U 1 1 . .
    H H1DD 0.6100 0.2998 0.4750 0.127 Uiso calc PR 0.544(12) 1 B 1
    H H1DA 0.6247 0.2977 0.4765 0.159 Uiso calc PR 0.456(12) 1 B 2
    H H1DB 0.5495 0.2585 0.4233 0.159 Uiso calc PR 0.456(12) 1 B 2
    H H1DC 0.6608 0.3288 0.3869 0.159 Uiso calc PR 0.456(12) 1 B 2
    O O1D" 0.8949(16) 0.0480(15) 0.4893(8) 0.167(7) Uani d PU 0.456(12) 1 B 2
    C C2D 0.7955(10) 0.1257(8) 0.4819(5) 0.128(3) Uani d U 1 1 . .
    H H2DB 0.7639 0.1718 0.5230 0.192 Uiso calc PR 0.544(12) 1 B 1
    H H2DC 0.8898 0.1219 0.4636 0.192 Uiso calc PR 0.544(12) 1 B 1
    H H2DD 0.7796 0.0505 0.5004 0.192 Uiso calc PR 0.544(12) 1 B 1
    H H2DA 0.7581 0.1594 0.5265 0.154 Uiso calc PR 0.456(12) 1 B 2
    C C3D 0.7575(9) 0.1204(9) 0.3550(5) 0.156(4) Uani d U 1 1 . .
    H H3D1 0.7890 0.1720 0.3115 0.235 Uiso calc R 1 1 B .
    H H3D2 0.6777 0.1016 0.3479 0.235 Uiso calc R 1 1 . .
    H H3D3 0.8253 0.0525 0.3594 0.235 Uiso calc R 1 1 . .
    N N1E 0.4039(7) 0.7569(6) 0.0434(4) 0.1133(18) Uani d U 1 1 . .
    C C1E' 0.506(2) 0.689(2) 0.0074(13) 0.166(9) Uani d PU 0.524(12) 1 C 3
    H H1EA 0.5868 0.7140 0.0062 0.250 Uiso calc PR 0.524(12) 1 C 3
    H H1EB 0.4951 0.6906 -0.0443 0.250 Uiso calc PR 0.524(12) 1 C 3
    H H1EC 0.5112 0.6132 0.0339 0.250 Uiso calc PR 0.524(12) 1 C 3
    C C2E' 0.399(3) 0.8651(17) 0.0685(14) 0.173(8) Uani d PU 0.524(12) 1 C 3
    H H2EA 0.4886 0.8776 0.0610 0.259 Uiso calc PR 0.524(12) 1 C 3
    H H2EB 0.3585 0.8633 0.1221 0.259 Uiso calc PR 0.524(12) 1 C 3
    H H2EC 0.3475 0.9255 0.0391 0.259 Uiso calc PR 0.524(12) 1 C 3
    C C3E' 0.265(2) 0.7430(19) 0.0550(11) 0.128(5) Uani d PU 0.524(12) 1 C 3
    H H3EA 0.1969 0.7961 0.0796 0.154 Uiso calc PR 0.524(12) 1 C 3
    O O1E' 0.238(2) 0.6704(15) 0.0354(9) 0.171(6) Uani d PU 0.524(12) 1 C 3
    C C1E" 0.296(3) 0.826(3) 0.0685(15) 0.179(10) Uani d PU 0.476(12) 1 C 4
    H H1ED 0.2207 0.7918 0.0722 0.268 Uiso calc PR 0.476(12) 1 C 4
    H H1EE 0.2879 0.8951 0.0337 0.268 Uiso calc PR 0.476(12) 1 C 4
    H H1EF 0.2989 0.8412 0.1184 0.268 Uiso calc PR 0.476(12) 1 C 4
    C C2E" 0.539(2) 0.797(2) 0.0370(14) 0.164(8) Uani d PU 0.476(12) 1 C 4
    H H2ED 0.5188 0.8739 0.0485 0.246 Uiso calc PR 0.476(12) 1 C 4
    H H2EE 0.5904 0.7939 -0.0143 0.246 Uiso calc PR 0.476(12) 1 C 4
    H H2EF 0.5892 0.7484 0.0729 0.246 Uiso calc PR 0.476(12) 1 C 4
    C C3E" 0.436(3) 0.6469(19) 0.0256(13) 0.122(5) Uani d PU 0.476(12) 1 C 4
    H H3EB 0.5246 0.6116 0.0105 0.146 Uiso calc PR 0.476(12) 1 C 4
    O O1E" 0.356(3) 0.602(2) 0.0292(11) 0.181(7) Uani d PU 0.476(12) 1 C 4
    O O4' 0.7492(13) 0.8086(11) 0.2641(7) 0.100(4) Uiso d P 0.383(3) 1 D 4
    O O5' 0.650(2) 0.759(2) 0.3001(13) 0.078(8) Uiso d P 0.180(10) 1 E 5
    O O5" 0.6248(15) 0.8221(12) 0.2377(9) 0.050(5) Uiso d P 0.202(10) 1 F 6
loop_
    _atom_site_aniso_label
    _atom_site_aniso_U_11
    _atom_site_aniso_U_22
    _atom_site_aniso_U_33
    _atom_site_aniso_U_12
    _atom_site_aniso_U_13
    _atom_site_aniso_U_23
    Ni1 0.0430(3) 0.0411(3) 0.0384(3) -0.0093(2) -0.0099(2) -0.0055(2)
    N1A 0.052(2) 0.0410(18) 0.0427(18) -0.0085(15) -0.0085(15) -0.0111(14)
    N2A 0.0477(19) 0.0378(18) 0.0443(18) -0.0061(15) -0.0075(15) -0.0042(14)
    C1A 0.065(3) 0.050(3) 0.056(3) -0.010(2) -0.007(2) -0.019(2)
    C2A 0.099(4) 0.045(3) 0.074(3) -0.021(3) -0.010(3) -0.023(2)
    C3A 0.092(4) 0.061(3) 0.064(3) -0.042(3) -0.013(3) -0.012(2)
    C4A 0.066(3) 0.062(3) 0.048(2) -0.029(2) -0.016(2) -0.006(2)
    C5A 0.063(3) 0.092(4) 0.071(3) -0.044(3) -0.011(3) -0.006(3)
    C6A 0.046(3) 0.101(5) 0.083(4) -0.027(3) -0.005(3) -0.005(3)
    C7A 0.045(2) 0.069(3) 0.059(3) -0.007(2) -0.005(2) -0.002(2)
    C8A 0.051(3) 0.077(4) 0.077(3) 0.010(3) 0.002(2) -0.006(3)
    C9A 0.068(3) 0.053(3) 0.077(3) 0.014(3) -0.003(3) -0.009(2)
    C10A 0.064(3) 0.050(3) 0.054(3) -0.007(2) -0.009(2) -0.003(2)
    C11A 0.044(2) 0.053(2) 0.040(2) -0.0096(19) -0.0093(17) -0.0028(18)
    C12A 0.045(2) 0.051(2) 0.039(2) -0.0152(19) -0.0107(17) -0.0042(17)
    N1B 0.0424(18) 0.0446(18) 0.0401(17) -0.0111(15) -0.0093(14) 0.0034(14)
    N2B 0.0461(19) 0.0437(18) 0.0460(18) -0.0046(15) -0.0145(15) -0.0087(15)
    C1B 0.045(2) 0.066(3) 0.047(2) -0.005(2) -0.0110(19) 0.001(2)
    C2B 0.040(2) 0.058(3) 0.070(3) -0.003(2) -0.010(2) 0.002(2)
    C3B 0.040(2) 0.063(3) 0.062(3) -0.007(2) 0.002(2) -0.013(2)
    C4B 0.047(2) 0.053(2) 0.048(2) -0.018(2) 0.0004(18) -0.0088(19)
    C5B 0.061(3) 0.080(3) 0.049(3) -0.024(3) 0.003(2) -0.018(2)
    C6B 0.073(3) 0.071(3) 0.038(2) -0.023(3) -0.004(2) -0.012(2)
    C7B 0.061(3) 0.057(3) 0.040(2) -0.018(2) -0.013(2) -0.0051(19)
    C8B 0.079(3) 0.080(3) 0.044(2) -0.013(3) -0.026(2) -0.007(2)
    C9B 0.070(3) 0.085(4) 0.061(3) -0.001(3) -0.034(3) -0.006(3)
    C10B 0.053(3) 0.067(3) 0.059(3) -0.001(2) -0.022(2) -0.010(2)
    C11B 0.048(2) 0.043(2) 0.039(2) -0.0168(18) -0.0115(17) -0.0066(16)
    C12B 0.042(2) 0.042(2) 0.041(2) -0.0174(17) -0.0052(16) -0.0070(16)
    N1C 0.0462(19) 0.053(2) 0.0458(19) -0.0155(16) -0.0105(15) -0.0049(16)
    N2C 0.0463(19) 0.051(2) 0.0401(17) -0.0078(16) -0.0085(15) -0.0060(15)
    C1C 0.070(3) 0.052(3) 0.062(3) -0.022(2) -0.018(2) -0.001(2)
    C2C 0.074(3) 0.052(3) 0.089(4) -0.023(3) -0.020(3) 0.001(3)
    C3C 0.059(3) 0.060(3) 0.104(4) -0.019(2) -0.018(3) -0.029(3)
    C4C 0.041(2) 0.061(3) 0.074(3) -0.010(2) -0.010(2) -0.026(2)
    C5C 0.059(3) 0.082(4) 0.083(4) -0.014(3) -0.015(3) -0.044(3)
    C6C 0.059(3) 0.102(4) 0.064(3) -0.003(3) -0.021(2) -0.043(3)
    C7C 0.044(2) 0.087(3) 0.047(2) 0.000(2) -0.0112(19) -0.026(2)
    C8C 0.067(3) 0.106(4) 0.042(3) 0.001(3) -0.019(2) -0.013(3)
    C9C 0.078(3) 0.083(4) 0.045(3) -0.006(3) -0.017(2) 0.010(3)
    C10C 0.062(3) 0.061(3) 0.045(2) -0.010(2) -0.012(2) 0.002(2)
    C11C 0.0330(19) 0.061(3) 0.042(2) -0.0020(18) -0.0055(16) -0.0170(19)
    C12C 0.035(2) 0.052(2) 0.052(2) -0.0083(18) -0.0062(17) -0.0164(19)
    O1W 0.096(3) 0.109(4) 0.127(4) -0.023(3) -0.002(3) 0.029(3)
    S1 0.0785(8) 0.0605(7) 0.0471(6) -0.0279(6) -0.0163(6) -0.0020(5)
    S2 0.0782(8) 0.0452(6) 0.0671(7) -0.0088(6) -0.0203(6) -0.0065(5)
    O1 0.113(3) 0.085(3) 0.096(3) -0.028(2) -0.059(2) -0.002(2)
    O2 0.127(3) 0.075(2) 0.067(2) -0.039(2) -0.019(2) 0.0123(17)
    O3 0.166(4) 0.079(2) 0.066(2) -0.047(2) -0.032(2) -0.0130(17)
    O4 0.085(2) 0.082(3) 0.084(3) -0.034(3) -0.021(2) -0.028(2)
    O5 0.080(2) 0.066(3) 0.104(4) -0.016(2) -0.025(2) -0.027(2)
    O6 0.182(5) 0.066(2) 0.090(3) -0.041(3) -0.021(3) 0.0140(19)
    O7 0.132(3) 0.063(2) 0.088(3) -0.008(2) -0.037(2) -0.0262(18)
    O8 0.108(3) 0.062(2) 0.141(3) -0.004(2) -0.074(3) -0.021(2)
    N1D 0.094(4) 0.109(4) 0.084(3) -0.041(3) -0.013(3) -0.008(3)
    O1D' 0.115(7) 0.096(6) 0.120(7) -0.034(5) -0.049(6) 0.006(5)
    C1D 0.110(5) 0.100(5) 0.120(6) -0.044(4) -0.030(4) -0.006(4)
    O1D" 0.152(12) 0.213(16) 0.108(9) -0.004(9) -0.034(8) 0.019(9)
    C2D 0.146(7) 0.135(7) 0.107(5) -0.041(5) -0.042(5) 0.013(5)
    C3D 0.122(7) 0.223(10) 0.121(6) 0.005(7) -0.018(5) -0.076(7)
    N1E 0.117(5) 0.102(4) 0.100(4) -0.005(4) -0.003(4) -0.006(3)
    C1E' 0.156(13) 0.162(17) 0.126(14) 0.037(13) 0.000(13) -0.003(12)
    C2E' 0.183(18) 0.131(12) 0.206(18) -0.065(12) 0.003(16) -0.035(11)
    C3E' 0.139(9) 0.107(11) 0.135(12) -0.038(9) -0.006(10) -0.015(10)
    O1E' 0.226(16) 0.144(12) 0.152(11) -0.085(12) -0.001(12) -0.029(9)
    C1E" 0.132(12) 0.175(18) 0.173(17) 0.027(14) 0.015(15) -0.017(17)
    C2E" 0.146(12) 0.138(15) 0.204(19) -0.051(12) -0.010(15) -0.011(14)
    C3E" 0.146(14) 0.121(10) 0.103(11) -0.045(9) -0.025(11) 0.001(10)
    O1E" 0.220(19) 0.204(15) 0.152(12) -0.120(14) -0.040(14) 0.000(12)
_geom_special_details
;
 All esds (except the esd in the dihedral angle between two l.s. planes)
 are estimated using the full covariance matrix.  The cell esds are taken
 into account individually in the estimation of esds in distances, angles
 and torsion angles; correlations between esds in cell parameters are only
 used when they are defined by crystal symmetry.  An approximate (isotropic)
 treatment of cell esds is used for estimating esds involving l.s. planes.
;
loop_
    _geom_bond_atom_site_label_1
    _geom_bond_atom_site_label_2
    _geom_bond_site_symmetry_2
    _geom_bond_distance
    _geom_bond_publ_flag
    Ni1 N2B . 2.088(3) ?
    Ni1 N2C . 2.089(3) ?
    Ni1 N1B . 2.090(3) ?
    Ni1 N2A . 2.091(3) ?
    Ni1 N1C . 2.098(3) ?
    Ni1 N1A . 2.100(3) ?
    N1A C1A . 1.321(5) ?
    N1A C12A . 1.349(5) ?
    N2A C10A . 1.347(5) ?
    N2A C11A . 1.355(5) ?
    C1A C2A . 1.391(6) ?
    C1A H1A . 0.9300 ?
    C2A C3A . 1.361(7) ?
    C2A H2A . 0.9300 ?
    C3A C4A . 1.399(7) ?
    C3A H3A . 0.9300 ?
    C4A C12A . 1.400(6) ?
    C4A C5A . 1.428(7) ?
    C5A C6A . 1.330(8) ?
    C5A H5A . 0.9300 ?
    C6A C7A . 1.439(7) ?
    C6A H6A . 0.9300 ?
    C7A C8A . 1.384(7) ?
    C7A C11A . 1.412(6) ?
    C8A C9A . 1.362(7) ?
    C8A H8A . 0.9300 ?
    C9A C10A . 1.400(7) ?
    C9A H9A . 0.9300 ?
    C10A H10A . 0.9300 ?
    C11A C12A . 1.433(6) ?
    N1B C1B . 1.332(5) ?
    N1B C12B . 1.357(5) ?
    N2B C10B . 1.326(5) ?
    N2B C11B . 1.354(5) ?
    C1B C2B . 1.383(6) ?
    C1B H1B . 0.9300 ?
    C2B C3B . 1.362(6) ?
    C2B H2B . 0.9300 ?
    C3B C4B . 1.403(6) ?
    C3B H3B . 0.9300 ?
    C4B C12B . 1.395(5) ?
    C4B C5B . 1.431(6) ?
    C5B C6B . 1.360(7) ?
    C5B H5B . 0.9300 ?
    C6B C7B . 1.427(6) ?
    C6B H6B . 0.9300 ?
    C7B C11B . 1.395(5) ?
    C7B C8B . 1.400(6) ?
    C8B C9B . 1.354(7) ?
    C8B H8B . 0.9300 ?
    C9B C10B . 1.397(6) ?
    C9B H9B . 0.9300 ?
    C10B H10B . 0.9300 ?
    C11B C12B . 1.449(5) ?
    N1C C1C . 1.322(5) ?
    N1C C12C . 1.354(5) ?
    N2C C10C . 1.326(5) ?
    N2C C11C . 1.349(5) ?
    C1C C2C . 1.398(6) ?
    C1C H1C . 0.9300 ?
    C2C C3C . 1.350(7) ?
    C2C H2C . 0.9300 ?
    C3C C4C . 1.390(7) ?
    C3C H3C . 0.9300 ?
    C4C C12C . 1.402(6) ?
    C4C C5C . 1.425(7) ?
    C5C C6C . 1.344(7) ?
    C5C H5C . 0.9300 ?
    C6C C7C . 1.428(7) ?
    C6C H6C . 0.9300 ?
    C7C C8C . 1.403(7) ?
    C7C C11C . 1.416(5) ?
    C8C C9C . 1.356(7) ?
    C8C H8C . 0.9300 ?
    C9C C10C . 1.390(6) ?
    C9C H9C . 0.9300 ?
    C10C H10C . 0.9300 ?
    C11C C12C . 1.433(6) ?
    O1W H1WA . 0.854(13) ?
    O1W H1WB . 0.850(13) ?
    S1 O1 . 1.395(3) ?
    S1 O2 . 1.408(3) ?
    S1 O3 . 1.422(3) ?
    S1 O4 . 1.608(3) ?
    S2 O8 . 1.401(3) ?
    S2 O6 . 1.403(3) ?
    S2 O7 . 1.420(3) ?
    S2 O5 . 1.622(3) ?
    O4 O5 . 1.399(4) ?
    N1D C2D . 1.366(9) ?
    N1D C1D . 1.377(9) ?
    N1D C3D . 1.422(9) ?
    O1D' C1D . 1.267(10) ?
    C1D H1DD . 0.9300 ?
    C1D H1DA . 0.9600 ?
    C1D H1DB . 0.9600 ?
    C1D H1DC . 0.9600 ?
    O1D" C2D . 1.246(15) ?
    C2D H2DB . 0.9600 ?
    C2D H2DC . 0.9600 ?
    C2D H2DD . 0.9600 ?
    C2D H2DA . 0.9300 ?
    C3D H3D1 . 0.9600 ?
    C3D H3D2 . 0.9600 ?
    C3D H3D3 . 0.9600 ?
    N1E C1E" . 1.28(2) ?
    N1E C1E' . 1.30(2) ?
    N1E C3E" . 1.38(2) ?
    N1E C2E' . 1.46(2) ?
    N1E C3E' . 1.47(2) ?
    N1E C2E" . 1.58(2) ?
    C1E' H1EA . 0.9600 ?
    C1E' H1EB . 0.9600 ?
    C1E' H1EC . 0.9600 ?
    C2E' H2EA . 0.9600 ?
    C2E' H2EB . 0.9600 ?
    C2E' H2EC . 0.9600 ?
    C3E' O1E' . 1.13(2) ?
    C3E' H3EA . 0.9300 ?
    C1E" H1ED . 0.9600 ?
    C1E" H1EE . 0.9600 ?
    C1E" H1EF . 0.9600 ?
    C2E" H2ED . 0.9600 ?
    C2E" H2EE . 0.9600 ?
    C2E" H2EF . 0.9600 ?
    C3E" O1E" . 1.09(2) ?
    C3E" H3EB . 0.9300 ?
loop_
    _geom_angle_atom_site_label_1
    _geom_angle_atom_site_label_2
    _geom_angle_atom_site_label_3
    _geom_angle_site_symmetry_1
    _geom_angle_site_symmetry_3
    _geom_angle
    _geom_angle_publ_flag
    N2B Ni1 N2C . . 170.47(12) ?
    N2B Ni1 N1B . . 79.71(12) ?
    N2C Ni1 N1B . . 94.79(12) ?
    N2B Ni1 N2A . . 96.45(13) ?
    N2C Ni1 N2A . . 89.93(13) ?
    N1B Ni1 N2A . . 172.08(12) ?
    N2B Ni1 N1C . . 92.80(13) ?
    N2C Ni1 N1C . . 79.70(13) ?
    N1B Ni1 N1C . . 93.56(13) ?
    N2A Ni1 N1C . . 93.54(13) ?
    N2B Ni1 N1A . . 94.40(12) ?
    N2C Ni1 N1A . . 93.77(13) ?
    N1B Ni1 N1A . . 94.29(13) ?
    N2A Ni1 N1A . . 79.02(13) ?
    N1C Ni1 N1A . . 170.17(13) ?
    C1A N1A C12A . . 117.9(4) ?
    C1A N1A Ni1 . . 128.8(3) ?
    C12A N1A Ni1 . . 113.3(3) ?
    C10A N2A C11A . . 117.9(4) ?
    C10A N2A Ni1 . . 128.7(3) ?
    C11A N2A Ni1 . . 113.4(3) ?
    N1A C1A C2A . . 122.4(5) ?
    N1A C1A H1A . . 118.8 ?
    C2A C1A H1A . . 118.8 ?
    C3A C2A C1A . . 119.8(5) ?
    C3A C2A H2A . . 120.1 ?
    C1A C2A H2A . . 120.1 ?
    C2A C3A C4A . . 119.6(4) ?
    C2A C3A H3A . . 120.2 ?
    C4A C3A H3A . . 120.2 ?
    C12A C4A C3A . . 116.5(4) ?
    C12A C4A C5A . . 119.4(4) ?
    C3A C4A C5A . . 124.1(4) ?
    C6A C5A C4A . . 121.5(4) ?
    C6A C5A H5A . . 119.2 ?
    C4A C5A H5A . . 119.2 ?
    C5A C6A C7A . . 121.6(5) ?
    C5A C6A H6A . . 119.2 ?
    C7A C6A H6A . . 119.2 ?
    C8A C7A C11A . . 117.4(4) ?
    C8A C7A C6A . . 124.6(5) ?
    C11A C7A C6A . . 117.9(5) ?
    C9A C8A C7A . . 121.0(5) ?
    C9A C8A H8A . . 119.5 ?
    C7A C8A H8A . . 119.5 ?
    C8A C9A C10A . . 118.5(5) ?
    C8A C9A H9A . . 120.7 ?
    C10A C9A H9A . . 120.7 ?
    N2A C10A C9A . . 122.7(4) ?
    N2A C10A H10A . . 118.6 ?
    C9A C10A H10A . . 118.6 ?
    N2A C11A C7A . . 122.5(4) ?
    N2A C11A C12A . . 117.1(4) ?
    C7A C11A C12A . . 120.4(4) ?
    N1A C12A C4A . . 123.7(4) ?
    N1A C12A C11A . . 117.2(3) ?
    C4A C12A C11A . . 119.1(4) ?
    C1B N1B C12B . . 116.9(4) ?
    C1B N1B Ni1 . . 129.8(3) ?
    C12B N1B Ni1 . . 113.2(2) ?
    C10B N2B C11B . . 117.8(4) ?
    C10B N2B Ni1 . . 129.0(3) ?
    C11B N2B Ni1 . . 113.2(2) ?
    N1B C1B C2B . . 123.7(4) ?
    N1B C1B H1B . . 118.2 ?
    C2B C1B H1B . . 118.2 ?
    C3B C2B C1B . . 119.3(4) ?
    C3B C2B H2B . . 120.3 ?
    C1B C2B H2B . . 120.3 ?
    C2B C3B C4B . . 119.3(4) ?
    C2B C3B H3B . . 120.3 ?
    C4B C3B H3B . . 120.3 ?
    C12B C4B C3B . . 117.4(4) ?
    C12B C4B C5B . . 119.2(4) ?
    C3B C4B C5B . . 123.3(4) ?
    C6B C5B C4B . . 120.7(4) ?
    C6B C5B H5B . . 119.6 ?
    C4B C5B H5B . . 119.6 ?
    C5B C6B C7B . . 121.3(4) ?
    C5B C6B H6B . . 119.4 ?
    C7B C6B H6B . . 119.4 ?
    C11B C7B C8B . . 117.0(4) ?
    C11B C7B C6B . . 119.3(4) ?
    C8B C7B C6B . . 123.7(4) ?
    C9B C8B C7B . . 119.8(4) ?
    C9B C8B H8B . . 120.1 ?
    C7B C8B H8B . . 120.1 ?
    C8B C9B C10B . . 119.6(5) ?
    C8B C9B H9B . . 120.2 ?
    C10B C9B H9B . . 120.2 ?
    N2B C10B C9B . . 122.4(5) ?
    N2B C10B H10B . . 118.8 ?
    C9B C10B H10B . . 118.8 ?
    N2B C11B C7B . . 123.4(4) ?
    N2B C11B C12B . . 117.0(3) ?
    C7B C11B C12B . . 119.6(4) ?
    N1B C12B C4B . . 123.3(4) ?
    N1B C12B C11B . . 116.9(3) ?
    C4B C12B C11B . . 119.9(3) ?
    C1C N1C C12C . . 117.7(4) ?
    C1C N1C Ni1 . . 129.6(3) ?
    C12C N1C Ni1 . . 112.6(3) ?
    C10C N2C C11C . . 118.7(3) ?
    C10C N2C Ni1 . . 128.9(3) ?
    C11C N2C Ni1 . . 112.4(3) ?
    N1C C1C C2C . . 122.6(4) ?
    N1C C1C H1C . . 118.7 ?
    C2C C1C H1C . . 118.7 ?
    C3C C2C C1C . . 119.6(5) ?
    C3C C2C H2C . . 120.2 ?
    C1C C2C H2C . . 120.2 ?
    C2C C3C C4C . . 120.0(4) ?
    C2C C3C H3C . . 120.0 ?
    C4C C3C H3C . . 120.0 ?
    C3C C4C C12C . . 117.1(4) ?
    C3C C4C C5C . . 123.6(4) ?
    C12C C4C C5C . . 119.3(5) ?
    C6C C5C C4C . . 120.8(5) ?
    C6C C5C H5C . . 119.6 ?
    C4C C5C H5C . . 119.6 ?
    C5C C6C C7C . . 122.0(4) ?
    C5C C6C H6C . . 119.0 ?
    C7C C6C H6C . . 119.0 ?
    C8C C7C C11C . . 116.6(4) ?
    C8C C7C C6C . . 125.0(4) ?
    C11C C7C C6C . . 118.5(5) ?
    C9C C8C C7C . . 120.3(4) ?
    C9C C8C H8C . . 119.9 ?
    C7C C8C H8C . . 119.9 ?
    C8C C9C C10C . . 119.4(5) ?
    C8C C9C H9C . . 120.3 ?
    C10C C9C H9C . . 120.3 ?
    N2C C10C C9C . . 122.6(5) ?
    N2C C10C H10C . . 118.7 ?
    C9C C10C H10C . . 118.7 ?
    N2C C11C C7C . . 122.5(4) ?
    N2C C11C C12C . . 118.2(3) ?
    C7C C11C C12C . . 119.4(4) ?
    N1C C12C C4C . . 123.0(4) ?
    N1C C12C C11C . . 116.9(3) ?
    C4C C12C C11C . . 120.1(4) ?
    H1WA O1W H1WB . . 105(3) ?
    O1 S1 O2 . . 115.5(2) ?
    O1 S1 O3 . . 112.9(3) ?
    O2 S1 O3 . . 115.6(2) ?
    O1 S1 O4 . . 110.5(3) ?
    O2 S1 O4 . . 108.3(3) ?
    O3 S1 O4 . . 91.0(2) ?
    O8 S2 O6 . . 117.0(3) ?
    O8 S2 O7 . . 115.2(2) ?
    O6 S2 O7 . . 115.1(3) ?
    O8 S2 O5 . . 106.7(3) ?
    O6 S2 O5 . . 106.5(3) ?
    O7 S2 O5 . . 92.5(2) ?
    O5 O4 S1 . . 112.6(3) ?
    O4 O5 S2 . . 111.3(3) ?
    C2D N1D C1D . . 121.1(7) ?
    C2D N1D C3D . . 120.7(8) ?
    C1D N1D C3D . . 118.2(7) ?
    O1D' C1D N1D . . 127.0(9) ?
    O1D' C1D H1DD . . 116.5 ?
    N1D C1D H1DD . . 116.5 ?
    O1D' C1D H1DA . . 123.2 ?
    N1D C1D H1DA . . 109.5 ?
    N1D C1D H1DB . . 109.5 ?
    H1DD C1D H1DB . . 100.5 ?
    H1DA C1D H1DB . . 109.5 ?
    N1D C1D H1DC . . 109.5 ?
    H1DD C1D H1DC . . 110.9 ?
    H1DA C1D H1DC . . 109.5 ?
    H1DB C1D H1DC . . 109.5 ?
    O1D" C2D N1D . . 134.5(12) ?
    O1D" C2D H2DB . . 115.3 ?
    N1D C2D H2DB . . 109.5 ?
    N1D C2D H2DC . . 109.5 ?
    H2DB C2D H2DC . . 109.5 ?
    N1D C2D H2DD . . 109.5 ?
    H2DB C2D H2DD . . 109.5 ?
    H2DC C2D H2DD . . 109.5 ?
    O1D" C2D H2DA . . 112.8 ?
    N1D C2D H2DA . . 112.8 ?
    H2DC C2D H2DA . . 115.8 ?
    H2DD C2D H2DA . . 99.3 ?
    N1D C3D H3D1 . . 109.5 ?
    N1D C3D H3D2 . . 109.5 ?
    H3D1 C3D H3D2 . . 109.5 ?
    N1D C3D H3D3 . . 109.5 ?
    H3D1 C3D H3D3 . . 109.5 ?
    H3D2 C3D H3D3 . . 109.5 ?
    C1E" N1E C1E' . . 170.5(19) ?
    C1E" N1E C3E" . . 135(2) ?
    C1E' N1E C2E' . . 128.9(19) ?
    C3E" N1E C2E' . . 166.9(17) ?
    C1E' N1E C3E' . . 123.3(18) ?
    C3E" N1E C3E' . . 83.9(15) ?
    C2E' N1E C3E' . . 107.2(14) ?
    C1E" N1E C2E" . . 116.1(19) ?
    C1E' N1E C2E" . . 68.7(15) ?
    C3E" N1E C2E" . . 108.3(15) ?
    C3E' N1E C2E" . . 167.8(14) ?
    N1E C1E' H1EA . . 109.5 ?
    N1E C1E' H1EB . . 109.5 ?
    H1EA C1E' H1EB . . 109.5 ?
    N1E C1E' H1EC . . 109.5 ?
    H1EA C1E' H1EC . . 109.5 ?
    H1EB C1E' H1EC . . 109.5 ?
    N1E C2E' H2EA . . 109.5 ?
    N1E C2E' H2EB . . 109.5 ?
    H2EA C2E' H2EB . . 109.5 ?
    N1E C2E' H2EC . . 109.5 ?
    H2EA C2E' H2EC . . 109.5 ?
    H2EB C2E' H2EC . . 109.5 ?
    O1E' C3E' N1E . . 123(2) ?
    O1E' C3E' H3EA . . 118.7 ?
    N1E C3E' H3EA . . 118.7 ?
    N1E C1E" H1ED . . 109.5 ?
    N1E C1E" H1EE . . 109.5 ?
    H1ED C1E" H1EE . . 109.5 ?
    N1E C1E" H1EF . . 109.5 ?
    H1ED C1E" H1EF . . 109.5 ?
    H1EE C1E" H1EF . . 109.5 ?
    N1E C2E" H2ED . . 109.5 ?
    N1E C2E" H2EE . . 109.5 ?
    H2ED C2E" H2EE . . 109.5 ?
    N1E C2E" H2EF . . 109.5 ?
    H2ED C2E" H2EF . . 109.5 ?
    H2EE C2E" H2EF . . 109.5 ?
    O1E" C3E" N1E . . 120(3) ?
    O1E" C3E" H3EB . . 120.0 ?
    N1E C3E" H3EB . . 120.0 ?
loop_
    _geom_hbond_atom_site_label_D
    _geom_hbond_atom_site_label_H
    _geom_hbond_atom_site_label_A
    _geom_hbond_site_symmetry_A
    _geom_hbond_distance_DH
    _geom_hbond_distance_HA
    _geom_hbond_distance_DA
    _geom_hbond_angle_DHA
    O1W H1WA O6 2_666 0.85(5) 2.02(6) 2.839(7) 160(10)
    O1W H1WB O1D' 2_666 0.85(7) 1.90(7) 2.668(10) 149(7)
    . . . . . . . .
    C3B H3B O1W 1_455 0.93 2.54 3.305(8) 139
    C1B H1B O3 1_455 0.93 2.55 3.192(6) 126
    C3A H3A O8 . 0.93 2.59 3.271(6) 130
    C3C H3C O1 1_445 0.93 2.43 3.337(6) 164
    C5A H5A O3 . 0.93 2.58 3.505(7) 170
    C5C H5C O2 1_445 0.93 2.53 3.365(7) 150
    C6B H6B O1 2_666 0.93 2.53 3.434(5) 163
    C6C H6C O2 2_665 0.93 2.56 3.409(6) 151
    C8C H8C O3 2_665 0.93 2.30 3.197(6) 162
    C10A H10A O8 1_545 0.93 2.48 3.220(6) 137
    C10C H10C O1E' . 0.93 2.59 3.228(19) 126
_iucr_refine_instructions_details
;
TITL (I) in P -1
CELL  0.71073  10.4832  12.2221  18.0044   79.691   76.725   76.190
ZERR     2.00   0.0003   0.0004   0.0006    0.003    0.003    0.003
LATT 1
SFAC C  H  N  Ni O  S
UNIT 84 80 16 2 22 4
MERG 2
L.S. 50
ACTA 52
BOND $H
FMAP 2
HTAB
PLAN 10
DFIX 1.60 0.003  S1 O4 S2 O5
DFIX 1.40 0.003  S1 O1 S1 O2 S1 O3 S2 O6 S2 O7 S2 O8
DFIX 1.40 0.003  O4 O5
SADI 0.01  O1 O4 O2 O4 O3 O4 O6 O5 O7 O5 O8 O5
SUMP 1 0.0001  1 4  1 5
SUMP 1 0.0001  1 4  1 6  1 7
SIMU 0.02 N1D > O1E"
DELU 0.01 N1D > O1E"
DELU 0.003 S1 S2 O1 O2 O3 O4 O5 O6 O7 O8
SIMU 0.006 S1 S2 O1 O2 O3 O4 O5 O6 O7 O8
DFIX 0.85 0.01 O1W H1WA O1W H1WB
DFIX 1.35 0.02 H1WA H1WB
HTAB
WGHT    0.096000
FVAR       3.94638   0.52422   0.54355   0.61726   0.38274   0.18030   0.20244
FVAR       0.29027
NI1   4    0.218136    0.296521    0.271422    11.00000    0.04304    0.04113 =
         0.03839   -0.00555   -0.00990   -0.00932
N1A   3    0.306133    0.438572    0.255283    11.00000    0.05219    0.04102 =
         0.04267   -0.01106   -0.00852   -0.00847
N2A   3    0.415963    0.228055    0.222508    11.00000    0.04774    0.03779 =
         0.04428   -0.00420   -0.00751   -0.00611
C1A   1    0.248935    0.543456    0.269269    11.00000    0.06471    0.04954 =
         0.05619   -0.01902   -0.00730   -0.00962
AFIX  43
H1A   2    0.157077    0.560679    0.288012    11.00000   -1.20000
AFIX   0
C2A   1    0.321141    0.629035    0.256974    11.00000    0.09852    0.04486 =
         0.07425   -0.02260   -0.01023   -0.02064
AFIX  43
H2A   2    0.278102    0.701356    0.268990    11.00000   -1.20000
AFIX   0
C3A   1    0.454925    0.606702    0.227318    11.00000    0.09236    0.06086 =
         0.06425   -0.01184   -0.01298   -0.04221
AFIX  43
H3A   2    0.503749    0.663552    0.219117    11.00000   -1.20000
AFIX   0
C4A   1    0.518562    0.497662    0.209241    11.00000    0.06619    0.06192 =
         0.04812   -0.00638   -0.01646   -0.02906
C5A   1    0.657287    0.466252    0.175780    11.00000    0.06256    0.09193 =
         0.07134   -0.00592   -0.01138   -0.04425
AFIX  43
H5A   2    0.710876    0.519758    0.166692    11.00000   -1.20000
AFIX   0
C6A   1    0.711650    0.362285    0.157308    11.00000    0.04642    0.10146 =
         0.08260   -0.00484   -0.00474   -0.02732
AFIX  43
H6A   2    0.802079    0.345114    0.134934    11.00000   -1.20000
AFIX   0
C7A   1    0.633849    0.275724    0.171122    11.00000    0.04538    0.06904 =
         0.05909   -0.00192   -0.00512   -0.00721
C8A   1    0.683696    0.166079    0.153294    11.00000    0.05058    0.07675 =
         0.07697   -0.00585    0.00241    0.01003
AFIX  43
H8A   2    0.773494    0.144669    0.130686    11.00000   -1.20000
AFIX   0
C9A   1    0.603171    0.089019    0.168371    11.00000    0.06777    0.05251 =
         0.07720   -0.00939   -0.00276    0.01393
AFIX  43
H9A   2    0.636584    0.015846    0.155381    11.00000   -1.20000
AFIX   0
C10A  1    0.469036    0.122445    0.203847    11.00000    0.06367    0.04959 =
         0.05399   -0.00269   -0.00901   -0.00666
AFIX  43
H10A  2    0.414288    0.069578    0.214997    11.00000   -1.20000
AFIX   0
C11A  1    0.497341    0.303760    0.206392    11.00000    0.04356    0.05302 =
         0.03954   -0.00276   -0.00930   -0.00962
C12A  1    0.438215    0.416588    0.224624    11.00000    0.04519    0.05088 =
         0.03943   -0.00417   -0.01071   -0.01523
N1B   3    0.031692    0.379054    0.327222    11.00000    0.04236    0.04463 =
         0.04009    0.00336   -0.00933   -0.01114
N2B   3    0.239057    0.249526    0.386041    11.00000    0.04606    0.04368 =
         0.04597   -0.00868   -0.01453   -0.00457
C1B   1   -0.069688    0.446560    0.297849    11.00000    0.04523    0.06560 =
         0.04746    0.00074   -0.01100   -0.00490
AFIX  43
H1B   2   -0.061696    0.458290    0.244644    11.00000   -1.20000
AFIX   0
C2B   1   -0.186183    0.500197    0.342028    11.00000    0.03988    0.05846 =
         0.07009    0.00240   -0.00985   -0.00346
AFIX  43
H2B   2   -0.254077    0.546670    0.318677    11.00000   -1.20000
AFIX   0
C3B   1   -0.200468    0.484267    0.420077    11.00000    0.04001    0.06294 =
         0.06207   -0.01271    0.00239   -0.00725
AFIX  43
H3B   2   -0.277698    0.520579    0.450538    11.00000   -1.20000
AFIX   0
C4B   1   -0.097503    0.412529    0.454060    11.00000    0.04675    0.05350 =
         0.04815   -0.00879    0.00039   -0.01753
C5B   1   -0.103949    0.390085    0.535477    11.00000    0.06055    0.07970 =
         0.04933   -0.01832    0.00302   -0.02390
AFIX  43
H5B   2   -0.180729    0.421760    0.568489    11.00000   -1.20000
AFIX   0
C6B   1    0.001006    0.322921    0.565116    11.00000    0.07340    0.07087 =
         0.03790   -0.01225   -0.00446   -0.02291
AFIX  43
H6B   2   -0.005552    0.308824    0.618215    11.00000   -1.20000
AFIX   0
C7B   1    0.120990    0.273671    0.516291    11.00000    0.06119    0.05750 =
         0.04047   -0.00514   -0.01341   -0.01784
C8B   1    0.232393    0.204722    0.543534    11.00000    0.07896    0.07996 =
         0.04354   -0.00718   -0.02626   -0.01293
AFIX  43
H8B   2    0.231594    0.189808    0.596116    11.00000   -1.20000
AFIX   0
C9B   1    0.341322    0.159816    0.493056    11.00000    0.06976    0.08517 =
         0.06127   -0.00641   -0.03429   -0.00101
AFIX  43
H9B   2    0.415362    0.113451    0.510811    11.00000   -1.20000
AFIX   0
C10B  1    0.341841    0.183534    0.414171    11.00000    0.05330    0.06744 =
         0.05893   -0.01021   -0.02205   -0.00112
AFIX  43
H10B  2    0.417077    0.151858    0.380120    11.00000   -1.20000
AFIX   0
C11B  1    0.129616    0.293119    0.436737    11.00000    0.04790    0.04343 =
         0.03902   -0.00660   -0.01150   -0.01681
C12B  1    0.017489    0.363654    0.405004    11.00000    0.04231    0.04189 =
         0.04143   -0.00699   -0.00518   -0.01740
N1C   3    0.150014    0.149387    0.268901    11.00000    0.04624    0.05288 =
         0.04580   -0.00490   -0.01053   -0.01552
N2C   3    0.168743    0.331960    0.162415    11.00000    0.04628    0.05055 =
         0.04007   -0.00595   -0.00846   -0.00782
C1C   1    0.141168    0.059765    0.321713    11.00000    0.06985    0.05244 =
         0.06228   -0.00066   -0.01801   -0.02160
AFIX  43
H1C   2    0.162859    0.059959    0.368952    11.00000   -1.20000
AFIX   0
C2C   1    0.100478   -0.035293    0.309320    11.00000    0.07400    0.05185 =
         0.08876    0.00069   -0.02001   -0.02267
AFIX  43
H2C   2    0.094915   -0.096682    0.347915    11.00000   -1.20000
AFIX   0
C3C   1    0.069326   -0.037365    0.240966    11.00000    0.05890    0.06005 =
         0.10357   -0.02890   -0.01792   -0.01859
AFIX  43
H3C   2    0.042442   -0.100418    0.232275    11.00000   -1.20000
AFIX   0
C4C   1    0.077430    0.054737    0.183574    11.00000    0.04126    0.06138 =
         0.07402   -0.02609   -0.00999   -0.01022
C5C   1    0.048363    0.058718    0.109504    11.00000    0.05897    0.08176 =
         0.08314   -0.04421   -0.01514   -0.01364
AFIX  43
H5C   2    0.020593   -0.002157    0.098176    11.00000   -1.20000
AFIX   0
C6C   1    0.060588    0.149381    0.055802    11.00000    0.05913    0.10217 =
         0.06368   -0.04326   -0.02082   -0.00268
AFIX  43
H6C   2    0.042907    0.149019    0.007548    11.00000   -1.20000
AFIX   0
C7C   1    0.099905    0.246229    0.070618    11.00000    0.04426    0.08712 =
         0.04668   -0.02577   -0.01117   -0.00042
C8C   1    0.112095    0.344376    0.017856    11.00000    0.06716    0.10551 =
         0.04226   -0.01299   -0.01866    0.00101
AFIX  43
H8C   2    0.094216    0.349364   -0.031038    11.00000   -1.20000
AFIX   0
C9C   1    0.149821    0.431997    0.037819    11.00000    0.07756    0.08274 =
         0.04550    0.01028   -0.01670   -0.00630
AFIX  43
H9C   2    0.157173    0.497332    0.002982    11.00000   -1.20000
AFIX   0
C10C  1    0.177412    0.423342    0.110789    11.00000    0.06249    0.06089 =
         0.04517    0.00160   -0.01197   -0.00961
AFIX  43
H10C  2    0.202966    0.484042    0.123927    11.00000   -1.20000
AFIX   0
C11C  1    0.130068    0.244496    0.143623    11.00000    0.03304    0.06103 =
         0.04224   -0.01703   -0.00551   -0.00200
C12C  1    0.119025    0.146893    0.200296    11.00000    0.03495    0.05213 =
         0.05232   -0.01642   -0.00623   -0.00829
O1W   5    0.552456    0.475685    0.571410    11.00000    0.09567    0.10914 =
         0.12704    0.02853   -0.00237   -0.02254
H1WA  2    0.546513    0.410248    0.596471    11.00000   -1.50000
H1WB  2    0.516392    0.521902    0.604075    11.00000   -1.50000
PART 1
S1    6    0.872313    0.748458    0.192763    11.00000    0.07850    0.06047 =
         0.04714   -0.00195   -0.01633   -0.02787
S2    6    0.511882    0.842986    0.320204    11.00000    0.07816    0.04516 =
         0.06706   -0.00647   -0.02031   -0.00880
O1    5    0.951025    0.729676    0.248450    11.00000    0.11271    0.08516 =
         0.09607   -0.00249   -0.05925   -0.02846
O2    5    0.881513    0.846421    0.138803    11.00000    0.12666    0.07471 =
         0.06741    0.01227   -0.01910   -0.03901
O3    5    0.876965    0.648054    0.161794    11.00000    0.16617    0.07888 =
         0.06624   -0.01300   -0.03210   -0.04673
O4    5    0.717363    0.754375    0.232706    41.00000    0.08507    0.08247 =
         0.08370   -0.02821   -0.02060   -0.03401
O5    5    0.665418    0.844055    0.276827    41.00000    0.07982    0.06559 =
         0.10350   -0.02656   -0.02509   -0.01554
O6    5    0.514324    0.738987    0.368419    11.00000    0.18246    0.06636 =
         0.08987    0.01400   -0.02136   -0.04092
O7    5    0.503697    0.937896    0.357723    11.00000    0.13159    0.06283 =
         0.08778   -0.02621   -0.03664   -0.00846
O8    5    0.435801    0.864098    0.262635    11.00000    0.10838    0.06173 =
         0.14138   -0.02109   -0.07426   -0.00444
PART 0
N1D   3    0.729009    0.172571    0.423133    11.00000    0.09397    0.10919 =
         0.08404   -0.00776   -0.01275   -0.04106
PART   1
O1D'  5    0.575252    0.329332    0.374775    31.00000    0.11460    0.09647 =
         0.11997    0.00580   -0.04921   -0.03394
PART   0
C1D   1    0.633804    0.271923    0.427819    11.00000    0.10993    0.10023 =
         0.12044   -0.00627   -0.02968   -0.04446
AFIX  43
PART   1
H1DD  2    0.609955    0.299846    0.474962    31.00000   -1.20000
AFIX  33
PART   2
H1DA  2    0.624747    0.297665    0.476475   -31.00000   -1.50000
H1DB  2    0.549468    0.258517    0.423343   -31.00000   -1.50000
H1DC  2    0.660841    0.328833    0.386906   -31.00000   -1.50000
AFIX   0
O1D"  5    0.894946    0.048033    0.489303   -31.00000    0.15174    0.21311 =
         0.10835    0.01858   -0.03434   -0.00399
PART   0
C2D   1    0.795521    0.125697    0.481901    11.00000    0.14644    0.13466 =
         0.10714    0.01267   -0.04246   -0.04123
AFIX  33
PART   1
H2DB  2    0.763939    0.171775    0.522988    31.00000   -1.50000
H2DC  2    0.889812    0.121852    0.463612    31.00000   -1.50000
H2DD  2    0.779566    0.050514    0.500416    31.00000   -1.50000
AFIX  43
PART   2
H2DA  2    0.758097    0.159402    0.526498   -31.00000   -1.20000
AFIX   0
PART   0
C3D   1    0.757549    0.120438    0.354954    11.00000    0.12184    0.22328 =
         0.12085   -0.07601   -0.01843    0.00497
AFIX  33
H3D1  2    0.788966    0.172039    0.311543    11.00000   -1.50000
H3D2  2    0.677660    0.101626    0.347900    11.00000   -1.50000
H3D3  2    0.825287    0.052458    0.359395    11.00000   -1.50000
AFIX   0
PART 0
N1E   3    0.403900    0.756913    0.043364    11.00000    0.11673    0.10247 =
         0.09969   -0.00598   -0.00288   -0.00495
PART   3
C1E'  1    0.506002    0.689201    0.007424    21.00000    0.15564    0.16229 =
         0.12555   -0.00338   -0.00022    0.03664
AFIX  33
H1EA  2    0.586820    0.713969    0.006223    21.00000   -1.50000
H1EB  2    0.495128    0.690572   -0.044266    21.00000   -1.50000
H1EC  2    0.511234    0.613206    0.033851    21.00000   -1.50000
AFIX   0
C2E'  1    0.399199    0.865079    0.068548    21.00000    0.18313    0.13090 =
         0.20629   -0.03494    0.00299   -0.06529
AFIX  33
H2EA  2    0.488556    0.877576    0.060971    21.00000   -1.50000
H2EB  2    0.358492    0.863318    0.122145    21.00000   -1.50000
H2EC  2    0.347455    0.925512    0.039096    21.00000   -1.50000
AFIX   0
C3E'  1    0.265102    0.742965    0.055013    21.00000    0.13897    0.10669 =
         0.13521   -0.01524   -0.00618   -0.03814
AFIX  43
H3EA  2    0.196877    0.796130    0.079565    21.00000   -1.20000
AFIX   0
O1E'  5    0.237826    0.670396    0.035400    21.00000    0.22601    0.14361 =
         0.15248   -0.02912   -0.00135   -0.08527
PART   4
C1E"  1    0.296134    0.825501    0.068478   -21.00000    0.13207    0.17540 =
         0.17311   -0.01699    0.01546    0.02730
AFIX  33
H1ED  2    0.220653    0.791812    0.072179   -21.00000   -1.50000
H1EE  2    0.287923    0.895074    0.033711   -21.00000   -1.50000
H1EF  2    0.298852    0.841150    0.118412   -21.00000   -1.50000
AFIX   0
C2E"  1    0.538777    0.797223    0.036989   -21.00000    0.14609    0.13764 =
         0.20354   -0.01085   -0.01002   -0.05149
AFIX  33
H2ED  2    0.518777    0.873905    0.048548   -21.00000   -1.50000
H2EE  2    0.590352    0.793878   -0.014342   -21.00000   -1.50000
H2EF  2    0.589210    0.748395    0.072885   -21.00000   -1.50000
AFIX   0
C3E"  1    0.435569    0.646891    0.025558   -21.00000    0.14603    0.12063 =
         0.10266    0.00056   -0.02508   -0.04501
AFIX  43
H3EB  2    0.524641    0.611590    0.010487   -21.00000   -1.20000
AFIX   0
O1E"  5    0.356253    0.601742    0.029197   -21.00000    0.21953    0.20434 =
         0.15235    0.00008   -0.04026   -0.11982
PART   0
PART 4
O4'   5    0.749197    0.808591    0.264055    51.00000    0.10030
PART  5
O5'   5    0.649667    0.759230    0.300063    61.00000    0.07837
PART 6
O5"   5    0.624761    0.822144    0.237691    71.00000    0.04986
PART 0
HKLF 4
REM  exp_mah073c in P -1
REM R1 =  0.0559 for   6165 Fo > 4sig(Fo)  and  0.0941 for all  10070 data
REM    647 parameters refined using    246 restraints
END
WGHT      0.0984      0.0000
REM Highest difference peak  0.653,  deepest hole -0.728,  1-sigma level  0.062
Q1    1   0.8004  0.1433  0.1480  11.00000  0.05    0.65
Q2    1   0.7990  0.6810  0.1802  11.00000  0.05    0.64
Q3    1   0.7158  0.8426  0.2201  11.00000  0.05    0.60
Q4    1   0.2108  0.2623  0.3287  11.00000  0.05    0.53
Q5    1   0.6955  0.8619  0.2689  11.00000  0.05    0.50
Q6    1   0.4178  0.7710  0.3708  11.00000  0.05    0.45
Q7    1   0.7629  0.7548  0.2745  11.00000  0.05    0.45
Q8    1   0.5668  0.9275  0.3391  11.00000  0.05    0.44
Q9    1   0.2309  0.3262  0.2150  11.00000  0.05    0.41
Q10   1   0.6994  0.7240  0.2461  11.00000  0.05    0.40
;
data_global
_journal_date_recd_electronic     2012-11-25
_journal_date_accepted     2012-12-13
_journal_name_full     'Acta Crystallographica, Section E'
_journal_year     2013
_journal_volume     69
_journal_issue      1
_journal_page_first     m63
_journal_page_last     m64
_journal_paper_category     QM
_journal_paper_doi     10.1107/S1600536812050775
_journal_coeditor_code     BR2216
_publ_contact_author
;
Suarez, Sebasti\'an
Departamento de Qu\'imica Inorg\'anica, Anal\'itica y Qu\'imica
F\'isica/INQUIMAE-CONICET,
Facultad de Ciencias Exactas y Naturales, Universidad de Buenos Aires
Buenos Aires, Argentina
;
_publ_contact_author_email     seba@qi.fcen.uba.ar
_publ_contact_author_fax     ?
_publ_contact_author_phone     ?
_publ_section_title
;
Tris(1,10-phenanthroline-\k^2^<i>N</i>,<i>N</i>')nickel(II)
hexaoxido-\m-peroxido-disulfate(VI) <i>N</i>,<i>N</i>-dimethylformamide
disolvate monohydrate
;
loop_
    _publ_author_name
    _publ_author_footnote
    _publ_author_address
    "Miguel Angel Harvey"
;
Author to whom enquires should be addressed, e-mail: unharvey@cenpat.edu.ar.
;
;
Facultad de Ciencias Naturales, Universidad Nacional de la Patagonia S.J.B.,
Sede Trelew, 9100 Trelew, Chubut, Argentina
CenPat, CONICET, 9120 Puerto Madryn, Chubut, Argentina
;
    'Suarez, Sebasti\'an' .
;
Departamento de Qu\'imica Inorg\'anica, Anal\'itica y Qu\'imica
F\'isica/INQUIMAE--CONICET,
Facultad de Ciencias Exactas y Naturales, Universidad de Buenos Aires
Buenos Aires, Argentina
;
    'Doctorovich, Fabio' .
;
Departamento de Qu\'imica Inorg\'anica, Anal\'itica y Qu\'imica
F\'isica/INQUIMAE--CONICET,
Facultad de Ciencias Exactas y Naturales, Universidad de Buenos Aires
Buenos Aires, Argentina
;
    'Baggio, Ricardo' .
;
Gerencia de Investigaci\'on y Aplicaciones,
Centro At\'omico Constituyentes,
Comisi\'on Nacional de Energ\'ia At\'omica,
Buenos Aires, Argentina
;
