# Supplementary material for: Tris(1,10-phenanthroline-κ2 N,N′)nickel(II) hexa­oxido-μ-peroxido-disulfate­(VI) N,N-dimethyl­formamide disolvate monohydrate
Source: Acta Crystallogr Sect E Struct Rep Online. 2012 Dec 22;69(Pt 1):m63–4. doi: 10.1107/S1600536812050775 (PMC3588241; doi:10.1107/S1600536812050775)
Supplement: Supplementary file 2 [file e-69-00m63-Isup2.hkl]

# 
# h,k,l, Fc-squared, Fo-squared, sigma(Fo-squared) and status flag 
# 
data_I
_shelx_title ' exp_mah073c in P -1' 
_shelx_refln_list_code          4 
_shelx_F_calc_maximum      246.22 
_exptl_crystal_F_000       992.00 
_reflns_d_resolution_high  0.7355 
 
loop_ 
 _symmetry_equiv_pos_as_xyz 
 'x, y, z' 
 '-x, -y, -z' 
 
_cell_length_a    10.4832 
_cell_length_b    12.2221 
_cell_length_c    18.0044 
_cell_angle_alpha  79.691 
_cell_angle_beta   76.725 
_cell_angle_gamma  76.190 
 
_shelx_F_squared_multiplier     1.000 
 
loop_ 
 _refln_index_h 
 _refln_index_k 
 _refln_index_l 
 _refln_F_squared_calc 
 _refln_F_squared_meas 
 _refln_F_squared_sigma 
 _refln_observed_status 
   2   0   0      161.31      129.25      7.11 o 
   3   0   0    13174.46    13242.25     48.78 o 
   4   0   0        8.54      219.68     13.18 o 
   5   0   0     1220.51     1259.60     28.90 o 
   6   0   0        7.32       19.15      9.54 o 
   7   0   0      400.66      402.89     13.40 o 
   8   0   0      189.66      133.22     14.27 o 
   9   0   0      370.90      430.11     19.07 o 
  10   0   0       40.55       53.17     16.08 o 
  11   0   0      135.65      134.91     17.05 o 
  12   0   0       21.12       27.77     20.24 o 
  13   0   0        0.62      -17.78     27.23 o 
 -12   1   0       10.27        7.69     20.16 o 
 -11   1   0        6.31        9.05     15.99 o 
 -10   1   0      231.72      218.35     17.60 o 
  -9   1   0       35.30       37.87     14.34 o 
  -8   1   0       65.87       84.20     13.78 o 
  -7   1   0       44.30       24.22      9.40 o 
  -6   1   0       83.81      120.23      9.60 o 
  -5   1   0      672.22      570.73     12.73 o 
  -4   1   0     1900.48     2306.57     25.36 o 
  -3   1   0     1969.95     2130.82     13.80 o 
  -2   1   0    40354.70    40777.26    618.60 o 
   2   1   0    18370.59    21306.63    309.82 o 
   3   1   0      699.39      626.61      7.60 o 
   4   1   0       43.41       34.84      5.18 o 
   5   1   0      534.01      587.18     14.51 o 
   6   1   0       55.32       59.71      9.43 o 
   7   1   0       16.03        7.89      9.66 o 
   8   1   0      720.98      742.57     17.18 o 
   9   1   0      642.00      599.42     19.46 o 
  10   1   0      739.19      691.84     21.85 o 
  11   1   0      128.77      131.09     17.03 o 
  12   1   0       76.72       65.83     14.52 o 
  13   1   0       23.07        6.59     20.00 o 
 -12   2   0       22.43       11.03     20.83 o 
 -11   2   0       56.96       30.65     16.00 o 
 -10   2   0      160.94      159.31     20.36 o 
  -9   2   0      114.25      141.96     16.55 o 
  -8   2   0     1159.34     1075.63     28.79 o 
  -7   2   0       22.27       38.55     10.66 o 
  -6   2   0      240.84      245.51     11.85 o 
  -5   2   0      389.15      386.95     12.05 o 
  -4   2   0      675.98     1252.60     19.49 o 
  -3   2   0     3734.47     4278.74     26.34 o 
  -2   2   0      101.83      141.68      8.05 o 
  -1   2   0       37.30       43.48      5.89 o 
   2   2   0     7848.66     8641.94     66.38 o 
   3   2   0     1228.82     1257.58     20.21 o 
   4   2   0     1083.40     1447.93     11.92 o 
   5   2   0        4.11        3.19      7.29 o 
   6   2   0     1156.95     1502.25     18.16 o 
   7   2   0        6.86        4.55      9.10 o 
   8   2   0      513.09      518.96     15.19 o 
   9   2   0      627.37      691.22     17.88 o 
  10   2   0       71.92       60.92     14.29 o 
  11   2   0      370.98      373.39     16.93 o 
  12   2   0       49.31       32.62     14.47 o 
  13   2   0        0.76       -5.83     30.41 o 
 -11   3   0       25.76       14.10     15.77 o 
 -10   3   0       36.30       35.03     15.91 o 
  -9   3   0      100.60      101.47     13.03 o 
  -8   3   0      525.20      574.27     17.78 o 
  -7   3   0      457.90      419.32     14.94 o 
  -6   3   0      138.32      133.49     11.85 o 
  -5   3   0       27.66       82.80     12.60 o 
  -4   3   0      262.82      244.55     12.79 o 
  -3   3   0        5.31       83.13     11.14 o 
  -2   3   0      686.83      741.34     11.26 o 
  -1   3   0        8.23        2.77      4.77 o 
   0   3   0     1111.50     1010.03     11.93 o 
   1   3   0    41110.07    40940.19    628.96 o 
   2   3   0     4903.15     5419.55     14.80 o 
   3   3   0       72.80       58.72      3.37 o 
   4   3   0       96.71       82.75      4.82 o 
   5   3   0     2600.03     2819.48     17.33 o 
   6   3   0      390.41      406.30     11.52 o 
   7   3   0     1221.06     1272.92     16.49 o 
   8   3   0      438.62      518.72     13.61 o 
   9   3   0       55.82       93.98     10.73 o 
  10   3   0      472.59      462.56     14.63 o 
  11   3   0        6.29       14.50     11.90 o 
  12   3   0       75.47       74.86     17.97 o 
  13   3   0        0.93        4.07     29.81 o 
 -11   4   0        0.70      -21.23     21.23 o 
 -10   4   0       53.51       41.18     13.36 o 
  -9   4   0        4.06       -5.11     12.47 o 
  -8   4   0       53.05       58.88     13.50 o 
  -7   4   0      191.06      175.27     13.61 o 
  -6   4   0        2.77        5.01     11.02 o 
  -5   4   0     1126.26     1285.83     26.07 o 
  -4   4   0      314.05      349.67     14.38 o 
  -3   4   0     1731.81     1710.61     20.86 o 
  -2   4   0      360.15      374.87     13.57 o 
  -1   4   0     1019.16     1126.45     11.60 o 
   0   4   0       16.27       27.86      4.49 o 
   1   4   0       59.05       94.61      2.52 o 
   2   4   0    10269.14     9962.53     65.37 o 
   3   4   0        1.11        7.68      4.59 o 
   4   4   0       84.40      113.51      6.23 o 
   5   4   0      110.59      102.92      6.10 o 
   6   4   0     1597.54     1812.38     24.41 o 
   7   4   0      133.22      159.28      9.80 o 
   8   4   0      616.75      686.91     14.12 o 
   9   4   0       98.39      112.26     10.22 o 
  10   4   0       84.40       90.68     10.90 o 
  11   4   0       95.66      111.42     14.18 o 
  12   4   0        0.10       -7.30     16.12 o 
  13   4   0        7.66        5.25     28.37 o 
 -10   5   0        4.86       -6.26     13.58 o 
  -9   5   0      103.68      101.38     14.43 o 
  -8   5   0        2.27       11.13     13.87 o 
  -7   5   0      150.76      174.45     16.55 o 
  -6   5   0      173.61      142.12     15.32 o 
  -5   5   0      478.91      497.75     17.56 o 
  -4   5   0      744.12      820.75     30.33 o 
  -3   5   0      385.84      477.92     31.33 o 
  -2   5   0      211.78      231.18     13.71 o 
  -1   5   0      657.29      580.04     10.82 o 
   0   5   0     2542.36     2483.35     26.25 o 
   1   5   0      349.15      420.80      9.66 o 
   2   5   0      380.98      429.15      9.75 o 
   3   5   0     7374.84     7817.11    113.43 o 
   4   5   0      304.15      292.67     10.41 o 
   5   5   0     2405.73     2368.13     50.14 o 
   6   5   0      272.25      247.46      6.78 o 
   7   5   0     1346.40     1380.54     19.18 o 
   8   5   0      322.82      255.67     12.25 o 
   9   5   0        1.14       -2.33      8.59 o 
  10   5   0      230.38      223.19     15.08 o 
  11   5   0       47.12       34.67     13.18 o 
  12   5   0       89.40       90.74     14.30 o 
 -10   6   0        5.01        4.07     13.83 o 
  -9   6   0        3.72       11.10     13.57 o 
  -8   6   0       84.46       69.52     13.87 o 
  -7   6   0       98.53      187.62     16.81 o 
  -6   6   0      584.25      683.43     26.84 o 
  -5   6   0        1.36       -1.00     15.68 o 
  -4   6   0     1041.50     1098.08     25.61 o 
  -3   6   0      238.54      259.12     15.75 o 
  -2   6   0     1110.25     1139.24     20.21 o 
  -1   6   0     1566.91     1495.57     26.46 o 
   0   6   0       76.65       69.07      4.87 o 
   1   6   0      170.13      187.10      4.07 o 
   2   6   0      530.38      446.65      6.50 o 
   3   6   0      692.31      738.65     22.54 o 
   4   6   0      559.84      658.84     10.41 o 
   5   6   0       24.19       23.93      5.87 o 
   6   6   0      277.29      259.34      8.11 o 
   7   6   0      288.12      308.24      7.30 o 
   8   6   0      486.01      475.73     12.08 o 
   9   6   0       82.87       81.27     10.69 o 
  10   6   0      148.41      148.30     12.08 o 
  11   6   0      113.32       91.19     14.02 o 
  12   6   0       17.58       22.95     14.10 o 
 -10   7   0        3.10       -2.60     26.08 o 
  -9   7   0       26.43       11.35     16.42 o 
  -8   7   0        3.29        1.41     15.26 o 
  -7   7   0       87.40       91.23     21.40 o 
  -6   7   0      127.67      168.34     21.38 o 
  -5   7   0       93.17       95.61     18.93 o 
  -4   7   0        3.53        9.87     15.99 o 
  -3   7   0      882.51      988.88     46.51 o 
  -2   7   0      640.46      667.77     21.80 o 
  -1   7   0        1.08       13.53      6.47 o 
   0   7   0     2238.46     2378.75     23.21 o 
   1   7   0       88.36       98.12      3.98 o 
   2   7   0       13.22       17.64      3.62 o 
   3   7   0      152.92      170.13     15.71 o 
   4   7   0      251.22      320.80     22.32 o 
   5   7   0       57.14       24.99      5.72 o 
   6   7   0      243.15      232.01      6.96 o 
   7   7   0      592.51      609.52     12.78 o 
   8   7   0      303.89      282.08     10.83 o 
   9   7   0      280.22      291.36     15.10 o 
  10   7   0       20.57       23.26     12.44 o 
  11   7   0      103.11       94.72     14.41 o 
  12   7   0        2.56      -13.60     13.60 o 
 -10   8   0        3.56       25.46     28.36 o 
  -9   8   0        4.97       -7.90     16.45 o 
  -8   8   0        4.44        1.69     16.23 o 
  -7   8   0      169.70      185.54     22.57 o 
  -6   8   0       34.52       15.16     18.74 o 
  -5   8   0        1.15        5.98     16.88 o 
  -4   8   0      556.74      512.24     22.41 o 
  -3   8   0       35.85       50.79      9.74 o 
  -2   8   0      616.32      523.00     25.46 o 
  -1   8   0      508.42      549.80     18.64 o 
   0   8   0       12.67       12.71      5.02 o 
   1   8   0      710.04      710.57     19.08 o 
   2   8   0      195.41      232.91     11.60 o 
   3   8   0       70.25       75.61      3.32 o 
   4   8   0        3.48        6.61      3.72 o 
   5   8   0      380.50      443.63     12.61 o 
   6   8   0       18.11        6.81      5.24 o 
   7   8   0      163.78      172.25      8.47 o 
   8   8   0      346.16      327.12     13.36 o 
   9   8   0       23.26       16.16     11.50 o 
  10   8   0      103.41       90.73     15.12 o 
  11   8   0        0.56       -7.10     14.60 o 
  12   8   0        3.94       -0.60     13.60 o 
  13   8   0        0.76       15.97     27.03 o 
  -9   9   0        3.97       29.22     29.98 o 
  -8   9   0       18.57       24.77     16.11 o 
  -7   9   0       49.73       55.27     20.63 o 
  -6   9   0      323.70      393.40     25.82 o 
  -5   9   0        3.56       -4.41     18.04 o 
  -4   9   0       40.62       13.98     20.12 o 
  -3   9   0      920.71      891.10     32.96 o 
  -2   9   0       26.74       31.07     10.57 o 
  -1   9   0      173.94      163.12      7.06 o 
   0   9   0     1577.76     1560.02     30.68 o 
   1   9   0      195.81      168.49      8.93 o 
   2   9   0      674.50      591.80     12.99 o 
   3   9   0      184.59      180.95     17.34 o 
   4   9   0      586.25      677.23     19.47 o 
   5   9   0      762.18      782.33     12.87 o 
   6   9   0      263.07      300.76     14.14 o 
   7   9   0      607.66      522.22     14.88 o 
   8   9   0      431.26      420.94     13.21 o 
   9   9   0      246.40      220.16     12.07 o 
  10   9   0        0.15       11.11     12.42 o 
  11   9   0        1.14        4.31     14.60 o 
  12   9   0        8.46       -1.12     15.08 o 
  -8  10   0        0.01        8.10     20.78 o 
  -7  10   0       41.11       30.43     20.42 o 
  -6  10   0       45.05       67.45     19.01 o 
  -5  10   0      245.40      262.91     22.09 o 
  -4  10   0       35.21       24.30     16.91 o 
  -3  10   0       24.76       38.56     18.54 o 
  -2  10   0      749.20      614.39     16.49 o 
  -1  10   0        0.53        8.59      9.92 o 
   0  10   0      486.49      474.63     10.28 o 
   1  10   0       78.32       75.37      6.98 o 
   2  10   0       14.82       20.94      8.00 o 
   3  10   0       36.44       34.85      7.79 o 
   4  10   0      734.68      671.76     27.27 o 
   5  10   0     1564.27     1559.70     23.02 o 
   6  10   0        0.31       -4.91     10.99 o 
   7  10   0      457.31      450.30     19.59 o 
   8  10   0      121.51      123.09     16.40 o 
   9  10   0      157.91      159.17     16.85 o 
  10  10   0       98.78       89.61     17.01 o 
  11  10   0       12.25       14.92     18.17 o 
  12  10   0       22.16      -13.30     29.06 o 
  -7  11   0        0.65       24.11     20.66 o 
  -6  11   0      135.57      133.89     21.90 o 
  -5  11   0       58.43       55.42     18.49 o 
  -4  11   0       23.60       44.70     15.67 o 
  -3  11   0        1.34       12.05     13.65 o 
  -2  11   0      132.32      104.99     11.79 o 
  -1  11   0       12.95        9.80     12.68 o 
   0  11   0       53.16       88.11     12.60 o 
   1  11   0       57.87       51.64     16.64 o 
   2  11   0        0.37       21.18     15.75 o 
   3  11   0     1900.58     1968.42     56.39 o 
   4  11   0       81.85      104.53     18.07 o 
   5  11   0      286.84      265.18     41.67 o 
   6  11   0      453.71      499.02     47.75 o 
   7  11   0        7.92        4.67     16.16 o 
   8  11   0       79.23       91.32     15.76 o 
   9  11   0       22.34       27.53     15.36 o 
  10  11   0       52.06       57.30     16.00 o 
  11  11   0       14.11       18.21     18.94 o 
  -6  12   0        6.62       -4.83     28.12 o 
  -5  12   0       51.30       48.01     21.21 o 
  -4  12   0       38.85       46.62     37.75 o 
  -3  12   0       25.13       22.31     17.80 o 
  -2  12   0       20.18       27.90     17.76 o 
  -1  12   0      116.99      146.45     33.39 o 
   0  12   0        0.62      -29.05     29.62 o 
   1  12   0        0.45       81.31     40.29 o 
   2  12   0      154.84      139.07     30.03 o 
   3  12   0       53.95       10.03     28.69 o 
   4  12   0      148.36      143.00     31.79 o 
   5  12   0      132.79      160.05     31.70 o 
   6  12   0      133.96      127.32     31.72 o 
   7  12   0       60.55       86.24     29.88 o 
   8  12   0       20.09        7.29     19.83 o 
   9  12   0       40.39       28.04     19.94 o 
  10  12   0        0.46      -10.19     27.73 o 
  -5  13   0        4.51       -9.03     25.51 o 
  -4  13   0       54.96       67.67     20.67 o 
  -3  13   0        0.24       -9.08     32.59 o 
  -2  13   0        9.75       -7.43     33.39 o 
  -1  13   0      110.79       98.21     34.02 o 
   0  13   0       94.44       91.41     32.31 o 
   1  13   0        3.47      -16.79     19.90 o 
   2  13   0       10.73       -0.48     26.38 o 
   3  13   0       53.32       45.49     26.99 o 
   4  13   0       16.95       11.24     27.58 o 
   5  13   0       82.61       64.49     28.85 o 
   6  13   0       78.65      107.20     29.69 o 
   7  13   0        4.49        9.49     27.32 o 
   8  13   0        1.84        9.39     19.99 o 
   9  13   0        2.23       17.21     28.99 o 
  -2  14   0        0.20       18.62     34.10 o 
  -1  14   0       13.90       -4.94     31.86 o 
   0  14   0       29.63       24.67     29.99 o 
   1  14   0       56.90       89.15     28.77 o 
   2  14   0        9.26        5.34     26.33 o 
   3  14   0        0.61        3.26     26.38 o 
   4  14   0       71.48       83.42     29.89 o 
   5  14   0        2.38       15.13     26.70 o 
   6  14   0        7.21        8.27     27.40 o 
   7  14   0        5.50       23.17     30.07 o 
   1  15   0        0.98       11.68     28.73 o 
   2  15   0       16.60        4.27     28.06 o 
   3  15   0        6.83       21.11     28.32 o 
   4  15   0        5.91        0.73     29.57 o 
  -3 -15   1       11.59       -0.67     28.42 o 
  -2 -15   1       34.39       50.15     29.75 o 
  -7 -14   1        5.18       -0.30     29.16 o 
  -6 -14   1       12.56       -0.63     27.40 o 
  -5 -14   1       27.33       14.92     28.32 o 
  -4 -14   1        0.38        1.26     28.59 o 
  -3 -14   1        1.23        3.73     27.86 o 
  -2 -14   1        5.30       10.57     28.93 o 
  -1 -14   1      125.07      143.88     30.47 o 
   0 -14   1       12.41        8.62     30.85 o 
   1 -14   1       12.02      -29.76     32.04 o 
   2 -14   1       41.56       43.85     33.48 o 
  -8 -13   1       25.05       13.07     20.51 o 
  -7 -13   1        2.14        7.02     28.01 o 
  -6 -13   1       30.40       34.91     29.62 o 
  -5 -13   1       16.98        6.34     26.51 o 
  -4 -13   1      108.72      130.08     30.88 o 
  -3 -13   1        4.85        3.91     27.03 o 
  -2 -13   1        0.97       -3.45     28.12 o 
  -1 -13   1        0.19      -13.73     19.23 o 
   0 -13   1      204.41      140.33     32.24 o 
   1 -13   1       65.70       81.97     33.32 o 
   2 -13   1        4.53       11.30     32.05 o 
   3 -13   1       91.10      167.46     36.84 o 
   4 -13   1        5.74       39.78     34.99 o 
   5 -13   1        5.81       12.50     25.17 o 
 -11 -12   1       13.31       12.74     25.36 o 
 -10 -12   1       18.28       -5.58     18.95 o 
  -9 -12   1       10.28        0.44     15.19 o 
  -8 -12   1       80.10       68.19     21.60 o 
  -7 -12   1       33.97        6.70     19.75 o 
  -6 -12   1        4.80       -1.38     26.11 o 
  -5 -12   1       62.65       83.74     28.60 o 
  -4 -12   1       26.72       20.71     28.00 o 
  -3 -12   1       34.64       16.29     28.33 o 
  -2 -12   1        8.61       26.09     28.30 o 
  -1 -12   1      367.17      378.90     24.40 o 
   0 -12   1        0.39      -29.27     29.27 o 
   1 -12   1      130.73      132.09     32.78 o 
   2 -12   1       38.12       22.16     16.92 o 
   3 -12   1        1.53       24.46     17.10 o 
   4 -12   1       38.26       71.42     20.87 o 
   5 -12   1        5.02       45.98     53.40 o 
   6 -12   1       26.78       -4.90     27.19 o 
   7 -12   1       10.97        5.25     27.63 o 
 -11 -11   1        4.61       15.43     25.75 o 
 -10 -11   1      101.80       96.97     16.67 o 
  -9 -11   1      106.82       86.85     16.58 o 
  -8 -11   1      103.87       76.86     15.68 o 
  -7 -11   1      187.95      144.87     16.37 o 
  -6 -11   1       19.01       47.01     18.70 o 
  -5 -11   1        7.20       16.65     14.61 o 
  -4 -11   1      348.89      353.25     18.84 o 
  -3 -11   1      714.49      782.84     40.96 o 
  -2 -11   1       26.49        2.15     13.08 o 
  -1 -11   1       62.84       38.01     27.02 o 
   0 -11   1      237.48      232.66     18.19 o 
   1 -11   1       15.23        1.76     12.03 o 
   2 -11   1       98.93       99.02     13.41 o 
   3 -11   1       19.90       24.60     15.85 o 
   4 -11   1       60.67       54.00     16.52 o 
   5 -11   1       54.10       47.34     17.64 o 
   6 -11   1        1.03        8.74     19.44 o 
   7 -11   1       99.43       76.76     21.49 o 
 -11 -10   1       17.77       15.07     19.48 o 
 -10 -10   1       18.67       26.00     15.25 o 
  -9 -10   1       53.07       58.82     16.29 o 
  -8 -10   1      241.60      234.60     17.54 o 
  -7 -10   1        1.49        9.14     14.45 o 
  -6 -10   1      210.77      180.13     18.28 o 
  -5 -10   1       10.78      109.80     17.53 o 
  -4 -10   1       30.91       68.61     10.65 o 
  -3 -10   1      436.15      392.64     20.55 o 
  -2 -10   1      269.38      230.50     16.58 o 
  -1 -10   1      577.67      485.18     11.12 o 
   0 -10   1        9.06       13.81      8.52 o 
   1 -10   1      820.46      833.59     16.25 o 
   2 -10   1      135.83      175.09     14.64 o 
   3 -10   1       35.40       51.77     15.65 o 
   4 -10   1      254.40      237.17     31.10 o 
   5 -10   1      161.68      178.35     21.41 o 
   6 -10   1        3.15        9.94     18.15 o 
   7 -10   1        0.81        9.35     19.82 o 
   8 -10   1       64.59       85.87     30.85 o 
 -12  -9   1       26.16       22.94     29.37 o 
 -11  -9   1       32.74       41.22     15.13 o 
 -10  -9   1      177.31      194.70     15.07 o 
  -9  -9   1       37.90       61.32     13.11 o 
  -8  -9   1      121.16      125.87     13.28 o 
  -7  -9   1      375.86      365.44     11.98 o 
  -6  -9   1       23.95       29.14      7.22 o 
  -5  -9   1        3.00       39.21      9.75 o 
  -4  -9   1       38.89       35.34      7.21 o 
  -3  -9   1       45.44       36.38      8.75 o 
  -2  -9   1      281.69      271.57      8.20 o 
  -1  -9   1       47.53       34.20      5.97 o 
   0  -9   1      383.90      396.39      8.20 o 
   1  -9   1       81.74       94.22      6.27 o 
   2  -9   1      791.42      820.25     16.60 o 
   3  -9   1       15.49       40.79     16.11 o 
   4  -9   1       40.60       32.62     25.01 o 
   5  -9   1        8.28        1.40     17.23 o 
   6  -9   1      154.45      221.73     22.93 o 
   7  -9   1        0.74       -9.88     19.42 o 
   8  -9   1        2.21       -1.81     19.95 o 
   9  -9   1        9.31       30.01     27.55 o 
 -12  -8   1       26.45       13.58     14.10 o 
 -11  -8   1       71.30       65.21     13.83 o 
 -10  -8   1        3.22       -2.02     14.08 o 
  -9  -8   1      313.86      296.47     15.28 o 
  -8  -8   1      204.70      227.25     10.51 o 
  -7  -8   1       71.69       74.75      8.02 o 
  -6  -8   1      271.91      254.61      8.36 o 
  -5  -8   1      148.90      199.28      7.55 o 
  -4  -8   1       17.28       22.52      6.56 o 
  -3  -8   1      167.20      146.18     12.26 o 
  -2  -8   1     4292.70     4001.53     82.79 o 
  -1  -8   1      123.79      154.16      6.31 o 
   0  -8   1       30.20       29.06      5.13 o 
   1  -8   1     1247.18     1229.49     22.92 o 
   2  -8   1       78.15       77.42      6.77 o 
   3  -8   1      228.42      281.34     17.08 o 
   4  -8   1       17.89       44.91     16.24 o 
   5  -8   1       17.80        4.79     17.10 o 
   6  -8   1        2.98        0.91     16.88 o 
   7  -8   1       24.80       53.82     20.95 o 
   8  -8   1        0.75       -2.64     20.90 o 
   9  -8   1       28.44       42.22     17.20 o 
  10  -8   1        2.96       13.13     28.77 o 
 -13  -7   1       22.06       23.69     28.89 o 
 -12  -7   1       29.74       30.48     13.79 o 
 -11  -7   1       14.56        9.06     13.86 o 
 -10  -7   1       69.62       81.72     13.31 o 
  -9  -7   1        0.40        5.32     11.80 o 
  -8  -7   1      700.98      695.85     12.55 o 
  -7  -7   1       11.58       24.01      7.29 o 
  -6  -7   1      146.57      164.11     11.93 o 
  -5  -7   1       16.54       18.71      5.80 o 
  -4  -7   1     1003.97     1028.54     24.09 o 
  -3  -7   1     1501.26     1253.58     16.32 o 
  -2  -7   1       21.81       21.32      3.74 o 
  -1  -7   1     2313.59     1982.36     18.27 o 
   0  -7   1       99.97      116.38      5.56 o 
   1  -7   1      262.30      259.42      7.27 o 
   2  -7   1      963.39      930.55     27.36 o 
   3  -7   1      473.08      436.90     26.00 o 
   4  -7   1      373.53      329.28     19.72 o 
   5  -7   1       97.90      122.36     18.62 o 
   6  -7   1       77.75       30.44     18.09 o 
   7  -7   1        0.73       12.04     19.67 o 
   8  -7   1        9.71       17.38     15.54 o 
   9  -7   1       21.03       24.49     16.31 o 
  10  -7   1       37.90       44.81     20.94 o 
 -13  -6   1       12.43       34.18     26.94 o 
 -12  -6   1       33.22       27.06     13.93 o 
 -11  -6   1       25.38       29.41     13.61 o 
 -10  -6   1        4.16        9.95     12.31 o 
  -9  -6   1       75.68       62.89     12.01 o 
  -8  -6   1      119.16      113.97      9.68 o 
  -7  -6   1      558.56      521.35     15.58 o 
  -6  -6   1       64.32       65.84      5.82 o 
  -5  -6   1      703.72      710.60     17.32 o 
  -4  -6   1       58.43       45.64      5.71 o 
  -3  -6   1      127.48      127.18      5.45 o 
  -2  -6   1     2645.61     2146.89     28.79 o 
  -1  -6   1       48.11       49.46      3.59 o 
   0  -6   1     2717.83     2490.76     14.85 o 
   1  -6   1      190.64      305.97     10.98 o 
   2  -6   1      749.03      603.01     21.52 o 
   3  -6   1      353.93      438.13     25.05 o 
   4  -6   1       22.58        9.47     14.25 o 
   5  -6   1      174.08      155.81     18.42 o 
   6  -6   1      175.34      215.33     20.46 o 
   7  -6   1      342.67      389.58     25.79 o 
   8  -6   1       23.30       30.96     15.82 o 
   9  -6   1      106.03      120.28     17.45 o 
  10  -6   1       17.41       13.01     16.43 o 
 -13  -5   1       31.19       59.40     28.83 o 
 -12  -5   1       35.05       27.99     14.21 o 
 -11  -5   1       86.54       86.37     13.57 o 
 -10  -5   1       23.60       36.68     12.62 o 
  -9  -5   1       48.26       27.91     11.69 o 
  -8  -5   1       38.99       44.04      8.34 o 
  -7  -5   1      102.18      101.29      7.60 o 
  -6  -5   1       74.56       84.06      6.18 o 
  -5  -5   1       49.76       45.77      4.46 o 
  -4  -5   1       15.11       12.97      8.06 o 
  -3  -5   1      788.54      871.44      8.82 o 
  -2  -5   1      300.44      384.63      6.98 o 
  -1  -5   1     3367.36     3082.74     33.82 o 
   0  -5   1      573.76      497.49      6.95 o 
   1  -5   1       92.18      123.78      5.65 o 
   2  -5   1      337.10      346.70     11.66 o 
   3  -5   1     1731.55     1840.15     28.48 o 
   4  -5   1      149.50      125.80     15.50 o 
   5  -5   1      440.25      327.50     26.11 o 
   6  -5   1       53.25       69.04     13.99 o 
   7  -5   1        7.95       10.86     15.76 o 
   8  -5   1      453.04      448.84     17.87 o 
   9  -5   1        1.47       -5.72     13.27 o 
  10  -5   1       84.13       84.18     17.13 o 
  11  -5   1        3.19       -6.25     29.41 o 
 -13  -4   1        1.50       12.41     19.79 o 
 -12  -4   1       36.24       21.79     14.36 o 
 -11  -4   1       12.32       25.60     13.52 o 
 -10  -4   1       85.53       94.03     10.93 o 
  -9  -4   1       24.32       27.71      9.79 o 
  -8  -4   1      173.54      197.96     10.68 o 
  -7  -4   1     2456.32     2476.01     36.18 o 
  -6  -4   1        0.52       14.73      6.83 o 
  -5  -4   1     2271.64     2181.26     20.68 o 
  -4  -4   1       85.94       87.65      5.48 o 
  -3  -4   1     3272.37     3240.73     34.36 o 
  -2  -4   1      272.68      498.81     18.73 o 
  -1  -4   1       52.74       37.52      2.44 o 
   0  -4   1      814.04      566.64      5.67 o 
   1  -4   1      386.11      423.43     12.86 o 
   2  -4   1     1590.05     1532.24     21.69 o 
   3  -4   1      102.68      146.64     21.80 o 
   4  -4   1     1777.66     1786.35     26.80 o 
   5  -4   1       50.10       76.97     13.20 o 
   6  -4   1       33.24       14.89     13.23 o 
   7  -4   1        2.08        6.42     12.01 o 
   8  -4   1      413.26      419.62     16.68 o 
   9  -4   1      116.72      122.16     13.97 o 
  10  -4   1        0.82       -9.57     15.54 o 
  11  -4   1       40.51       10.50     21.15 o 
 -13  -3   1        4.89      -20.82     29.17 o 
 -12  -3   1        3.71        2.57     16.23 o 
 -11  -3   1      182.69      193.59     13.56 o 
 -10  -3   1        3.26        5.19     10.61 o 
  -9  -3   1      282.97      285.78     12.80 o 
  -8  -3   1      619.91      599.70     14.06 o 
  -7  -3   1     1065.96     1131.34     16.06 o 
  -6  -3   1     1533.07     1564.28     14.83 o 
  -5  -3   1      475.18      360.21      9.93 o 
  -4  -3   1       43.33       60.54      5.79 o 
  -3  -3   1      920.99      747.11     12.83 o 
  -2  -3   1     1050.86     1349.90     33.47 o 
  -1  -3   1      524.89      611.30     13.61 o 
   0  -3   1     2353.70     2225.97     32.92 o 
   1  -3   1       41.26       35.05      4.46 o 
   2  -3   1        7.05       12.60      9.82 o 
   3  -3   1     1609.42     1794.51     20.24 o 
   4  -3   1      185.84      186.54     11.98 o 
   5  -3   1      622.40      589.10     16.37 o 
   6  -3   1       91.64       73.50     13.20 o 
   7  -3   1        2.38       -2.17     10.80 o 
   8  -3   1        4.80       35.82     12.13 o 
   9  -3   1      136.07      115.15     13.22 o 
  10  -3   1       49.96       53.53     16.12 o 
  11  -3   1        0.08       -1.48     20.93 o 
  12  -3   1       21.40       17.31     29.46 o 
 -13  -2   1       33.16       41.96     31.58 o 
 -12  -2   1       42.99       41.41     13.82 o 
 -11  -2   1       53.34       45.42     13.74 o 
 -10  -2   1      579.04      560.96     17.78 o 
  -9  -2   1        6.35       16.36     11.60 o 
  -8  -2   1      276.28      263.92     13.38 o 
  -7  -2   1      213.76      242.71     11.51 o 
  -6  -2   1     1862.91     1928.03     32.51 o 
  -5  -2   1     1046.05      973.72     13.61 o 
  -4  -2   1      452.83      489.71      9.30 o 
  -3  -2   1    15055.38    13682.38    135.71 o 
  -2  -2   1     1476.10     1626.69     24.88 o 
  -1  -2   1     1107.74      833.49      5.91 o 
   0  -2   1     5399.02     5591.86     30.24 o 
   1  -2   1       64.23       94.83      7.25 o 
   2  -2   1      418.93      449.70      9.70 o 
   3  -2   1      402.75      378.42     11.81 o 
   4  -2   1     2541.45     2680.58     69.20 o 
   5  -2   1     1181.92     1251.65     19.69 o 
   6  -2   1     1643.70     1588.09     19.20 o 
   7  -2   1       92.63       81.90     10.56 o 
   8  -2   1        2.45       35.47     11.35 o 
   9  -2   1       20.57       14.57     11.24 o 
  10  -2   1        1.04       -6.92     15.23 o 
  11  -2   1       21.25       19.96     20.43 o 
  12  -2   1        0.05       -7.93     20.89 o 
 -13  -1   1        0.73       -6.27     26.15 o 
 -12  -1   1       58.07       50.50     16.23 o 
 -11  -1   1       88.49       96.50     16.05 o 
 -10  -1   1       12.10        7.65     14.84 o 
  -9  -1   1      294.59      297.28     14.90 o 
  -8  -1   1      232.38      255.22     13.91 o 
  -7  -1   1      198.17      198.37     11.38 o 
  -6  -1   1      167.61      120.30     10.02 o 
  -5  -1   1     3801.57     3662.10     70.34 o 
  -4  -1   1      953.65      869.33     11.77 o 
  -3  -1   1     1093.38      921.09     12.90 o 
  -2  -1   1     3392.21     3702.29     42.49 o 
   2  -1   1       46.40      517.28     18.76 o 
   3  -1   1       65.94       95.69     13.26 o 
   4  -1   1       93.80      117.05      9.87 o 
   5  -1   1     4100.70     4177.59     38.63 o 
   6  -1   1     1566.88     1667.06     32.68 o 
   7  -1   1      398.43      418.67     12.77 o 
   8  -1   1       94.84       93.12     13.67 o 
   9  -1   1      143.74      132.49     15.71 o 
  10  -1   1       99.76       97.40     15.94 o 
  11  -1   1       11.40       19.71     14.90 o 
  12  -1   1       20.06       31.58     20.39 o 
 -13   0   1        5.50        9.00     27.35 o 
 -12   0   1       24.33       13.32     15.92 o 
 -11   0   1        2.04        6.27     15.51 o 
 -10   0   1      233.35      224.43     18.74 o 
  -9   0   1      259.03      214.60     16.48 o 
  -8   0   1      238.50      231.86     13.56 o 
  -7   0   1      203.28      150.38     11.78 o 
  -6   0   1      190.71      205.18     11.29 o 
  -5   0   1      573.66      641.60     13.45 o 
  -4   0   1    10297.34    10110.13     48.70 o 
  -3   0   1      136.41      210.67      6.26 o 
  -2   0   1     3434.15     3622.95     26.67 o 
   2   0   1     1095.37     1392.06     15.39 o 
   3   0   1        4.70      129.17     11.86 o 
   4   0   1        4.73       13.75      6.08 o 
   5   0   1     2667.29     2610.35     39.49 o 
   6   0   1      509.35      492.80     14.49 o 
   7   0   1       99.10      101.66     12.28 o 
   8   0   1        2.59       -9.61     11.94 o 
   9   0   1       46.11       61.24     14.20 o 
  10   0   1      421.68      386.72     19.00 o 
  11   0   1        0.13        6.47     14.84 o 
  12   0   1       10.87       -9.15     20.20 o 
  13   0   1       16.84       21.20     27.61 o 
 -12   1   1       19.75       17.84     16.50 o 
 -11   1   1       23.65       15.29     15.37 o 
 -10   1   1      141.07      131.80     17.53 o 
  -9   1   1      252.13      264.63     32.22 o 
  -8   1   1        0.97       11.68     14.18 o 
  -7   1   1       23.97       19.96     10.81 o 
  -6   1   1      405.17      384.94     10.97 o 
  -5   1   1     2350.03     2365.16     18.73 o 
  -4   1   1      396.31      543.28     11.26 o 
  -3   1   1    16602.67    18405.52    133.21 o 
  -2   1   1    60624.27    63629.20    314.04 o 
   2   1   1      270.61      276.26     22.88 o 
   3   1   1     5994.27     5756.44     52.72 o 
   4   1   1      955.40      843.15     11.47 o 
   5   1   1      858.57      738.54     12.42 o 
   6   1   1      294.81      226.91     10.53 o 
   7   1   1      795.84      856.14     15.75 o 
   8   1   1        3.78       23.94     12.50 o 
   9   1   1        3.88       19.44     13.14 o 
  10   1   1      211.25      212.70     16.94 o 
  11   1   1      160.41      180.96     17.16 o 
  12   1   1        0.77       -2.10     16.98 o 
  13   1   1        4.03      -19.81     19.81 o 
 -12   2   1        4.29       -6.22     20.76 o 
 -11   2   1       38.80       39.70     16.21 o 
 -10   2   1       35.17       36.10     16.33 o 
  -9   2   1      141.05      139.28     16.39 o 
  -8   2   1      422.31      463.34     22.04 o 
  -7   2   1      404.48      328.46     13.73 o 
  -6   2   1       79.54      110.57     11.28 o 
  -5   2   1     1191.96     1152.35     29.52 o 
  -4   2   1    12471.49    12793.87     91.73 o 
  -3   2   1     1369.62     1646.41     39.52 o 
  -2   2   1      116.87      202.00     18.86 o 
  -1   2   1     2146.03     2501.37     61.24 o 
   2   2   1      394.24      422.89     14.78 o 
   3   2   1      242.25      211.33      4.54 o 
   4   2   1      102.21      149.49      6.86 o 
   5   2   1       11.10        3.69      4.84 o 
   6   2   1     1961.05     1928.06     52.78 o 
   7   2   1     1037.14     1005.00     18.72 o 
   8   2   1      470.52      469.98     14.31 o 
   9   2   1       60.45      104.14     12.69 o 
  10   2   1       93.80       97.82     13.34 o 
  11   2   1       26.04       63.42     14.05 o 
  12   2   1       11.79       25.91     16.69 o 
  13   2   1        8.22      -23.94     30.03 o 
 -11   3   1        1.30      -15.88     15.88 o 
 -10   3   1       16.51        6.04     15.88 o 
  -9   3   1        1.63       -0.52     12.01 o 
  -8   3   1      431.68      417.87     16.53 o 
  -7   3   1      527.55      516.69     16.48 o 
  -6   3   1      495.28      562.89     15.65 o 
  -5   3   1     1553.65     1516.24     42.07 o 
  -4   3   1      433.20      434.92     16.18 o 
  -3   3   1     5152.98     5204.38     64.66 o 
  -2   3   1      224.34      217.35      7.26 o 
  -1   3   1      419.55      410.08     12.17 o 
   0   3   1        5.41       58.60     15.00 o 
   1   3   1    45359.20    49559.07    555.25 o 
   2   3   1    23763.19    25427.95    106.31 o 
   3   3   1       65.25       65.17      3.09 o 
   4   3   1     2657.36     2081.94     23.84 o 
   5   3   1      116.32      135.28      8.06 o 
   6   3   1     1992.36     2148.76     48.27 o 
   7   3   1     1798.32     1779.04     26.50 o 
   8   3   1     1166.43     1234.66     22.45 o 
   9   3   1      142.38      110.40     10.89 o 
  10   3   1        0.48       11.33     11.14 o 
  11   3   1       26.15       21.90     12.76 o 
  12   3   1       43.76       46.28     14.24 o 
  13   3   1        0.44      -29.08     29.08 o 
 -11   4   1        7.36       -1.51     16.48 o 
 -10   4   1        0.05       -7.19     15.95 o 
  -9   4   1       59.79       55.27     13.14 o 
  -8   4   1      190.97      173.02     15.09 o 
  -7   4   1      183.48      192.41     14.65 o 
  -6   4   1      343.12      327.62     14.26 o 
  -5   4   1      331.62      301.81     21.91 o 
  -4   4   1      327.75      331.97     14.29 o 
  -3   4   1      357.76      327.81     11.46 o 
  -2   4   1      248.90      293.71      7.54 o 
  -1   4   1      206.57      454.70     36.22 o 
   0   4   1     2827.52     2569.77     32.49 o 
   1   4   1     2601.49     2825.51     36.36 o 
   2   4   1     7956.39     7948.30     38.88 o 
   3   4   1    12233.93    14536.62    107.74 o 
   4   4   1     2547.07     2458.15     20.91 o 
   5   4   1     1811.01     1945.47     27.07 o 
   6   4   1      129.34      156.93      9.09 o 
   7   4   1     2000.43     2096.11     21.99 o 
   8   4   1       72.74       67.88     10.03 o 
   9   4   1       31.31       24.74      9.35 o 
  10   4   1       11.15        2.64      9.99 o 
  11   4   1      144.11      157.93     13.43 o 
  12   4   1      169.09      144.57     15.99 o 
  13   4   1       25.14        0.81     20.37 o 
 -11   5   1        1.92       25.18     29.79 o 
 -10   5   1       34.58       31.68     13.61 o 
  -9   5   1        0.28       -2.38     13.67 o 
  -8   5   1      153.53      150.65     14.72 o 
  -7   5   1      790.92      901.92     29.54 o 
  -6   5   1       50.52       98.69     13.35 o 
  -5   5   1       55.46       35.19     13.19 o 
  -4   5   1      598.59      614.87     17.18 o 
  -3   5   1      848.08      769.59     17.32 o 
  -2   5   1     1383.73     1500.97     59.20 o 
  -1   5   1      110.13      169.68      7.58 o 
   0   5   1        0.17        3.69      3.56 o 
   1   5   1     2548.61     2240.06     48.03 o 
   2   5   1      639.85      802.42      8.98 o 
   3   5   1     7734.35     8429.76     73.86 o 
   4   5   1      541.36      537.24     14.12 o 
   5   5   1      588.43      599.41      7.82 o 
   6   5   1      302.22      362.83      7.66 o 
   7   5   1        0.52        1.91      6.24 o 
   8   5   1      226.29      248.12      9.50 o 
   9   5   1        2.69       -4.77      7.91 o 
  10   5   1       35.03       31.47     10.76 o 
  11   5   1        6.80       10.73     11.09 o 
  12   5   1      260.65      278.22     16.62 o 
  13   5   1       39.32       -0.35     29.41 o 
 -10   6   1       17.27       21.31     14.06 o 
  -9   6   1       82.14       89.98     14.82 o 
  -8   6   1        2.16        1.27     13.91 o 
  -7   6   1      987.90     1076.89     22.82 o 
  -6   6   1       36.26       53.54     18.02 o 
  -5   6   1      308.54      270.31     16.30 o 
  -4   6   1      196.86      261.17     19.82 o 
  -3   6   1      200.52      204.99     13.85 o 
  -2   6   1      166.27      155.17     11.53 o 
  -1   6   1        8.05       26.31      7.43 o 
   0   6   1      906.15      867.27     16.14 o 
   1   6   1      387.88      409.51     22.20 o 
   2   6   1     5692.10     5418.82     48.72 o 
   3   6   1     2583.26     3057.96    113.10 o 
   4   6   1      105.27       97.16     10.67 o 
   5   6   1       97.38      126.60      4.49 o 
   6   6   1       60.62       70.76      4.12 o 
   7   6   1      233.68      259.72      8.57 o 
   8   6   1        5.96       12.28      6.47 o 
   9   6   1      178.55      166.43     11.09 o 
  10   6   1        0.24       -0.96     10.44 o 
  11   6   1       54.04       49.09     13.84 o 
  12   6   1       13.40        2.50     15.74 o 
  13   6   1       70.85       87.82     30.39 o 
 -10   7   1        1.23        5.32     27.61 o 
  -9   7   1       45.44       30.45     16.40 o 
  -8   7   1        0.89      -13.79     15.57 o 
  -7   7   1        1.95        0.95     15.55 o 
  -6   7   1      121.18      166.40     26.21 o 
  -5   7   1      419.81      417.52     23.41 o 
  -4   7   1      346.76      340.69     19.84 o 
  -3   7   1      252.39      323.67     16.15 o 
  -2   7   1      588.15      589.72     12.28 o 
  -1   7   1      428.44      353.60      9.26 o 
   0   7   1      686.64      688.53     17.83 o 
   1   7   1     1249.07     1101.92      9.77 o 
   2   7   1      295.97      278.39     13.25 o 
   3   7   1     2076.99     1753.90     46.27 o 
   4   7   1     3646.01     3962.50     54.30 o 
   5   7   1      100.58       98.52      7.28 o 
   6   7   1      104.53      112.25      6.08 o 
   7   7   1       23.88       26.31      7.07 o 
   8   7   1       27.09       26.89      8.83 o 
   9   7   1        1.61       14.15     11.83 o 
  10   7   1       31.22       38.72     12.48 o 
  11   7   1        3.11       -7.82     13.02 o 
  12   7   1       64.67       57.42     14.23 o 
  13   7   1       25.22       14.97     26.80 o 
 -10   8   1        0.58        2.65     28.42 o 
  -9   8   1        7.11       12.45     16.52 o 
  -8   8   1       96.06       97.91     17.73 o 
  -7   8   1        1.26       -2.88     15.52 o 
  -6   8   1        2.24        7.97     18.74 o 
  -5   8   1       87.66      151.48     19.97 o 
  -4   8   1        1.13       -5.72     15.18 o 
  -3   8   1      304.61      313.80     11.89 o 
  -2   8   1      200.08      230.98     18.65 o 
  -1   8   1     2365.22     2361.24     42.99 o 
   0   8   1       48.69       47.19      6.36 o 
   1   8   1      191.22      207.41      8.14 o 
   2   8   1     3914.06     3744.43     27.64 o 
   3   8   1      108.59       92.75      4.76 o 
   4   8   1     1051.47      905.68     23.52 o 
   5   8   1     1618.42     1666.92     69.34 o 
   6   8   1       11.38        7.34      5.99 o 
   7   8   1      133.78      152.71     11.55 o 
   8   8   1       38.89       37.61      9.65 o 
   9   8   1       52.30       54.86     10.62 o 
  10   8   1       41.22       56.04     14.47 o 
  11   8   1       53.79       61.04     15.14 o 
  12   8   1        7.64        4.69     15.09 o 
  13   8   1       88.38       75.52     28.94 o 
  -9   9   1        8.05       -0.66     29.84 o 
  -8   9   1        1.61        3.57     16.35 o 
  -7   9   1       41.03       34.96     16.79 o 
  -6   9   1       46.46       55.97     21.22 o 
  -5   9   1       38.58       43.44     26.45 o 
  -4   9   1        5.23       32.15     22.85 o 
  -3   9   1      411.22      381.76     17.01 o 
  -2   9   1      173.76      200.12     13.61 o 
  -1   9   1       22.08       35.01      6.33 o 
   0   9   1     3691.99     3639.60     39.37 o 
   1   9   1      162.72      151.61      8.40 o 
   2   9   1       16.90       14.20      4.12 o 
   3   9   1     1883.85     1635.82     25.58 o 
   4   9   1       14.29       22.13      6.37 o 
   5   9   1       10.76       10.97      6.38 o 
   6   9   1      164.62      205.20     12.97 o 
   7   9   1       90.60       84.53     11.19 o 
   8   9   1       24.95       30.22      9.98 o 
   9   9   1       73.35       80.91     10.88 o 
  10   9   1       98.85       87.38     11.11 o 
  11   9   1       98.75      105.05     15.80 o 
  12   9   1       11.62       14.32     14.96 o 
  -8  10   1       26.00       18.76     21.08 o 
  -7  10   1        0.25        5.02     16.15 o 
  -6  10   1       16.88       10.51     18.14 o 
  -5  10   1       56.27       76.53     20.56 o 
  -4  10   1        2.19        2.71     15.99 o 
  -3  10   1       42.20       42.17     15.41 o 
  -2  10   1       44.00       64.70     12.46 o 
  -1  10   1      178.87      164.91     11.34 o 
   0  10   1      226.34      204.79      8.78 o 
   1  10   1      654.80      651.90     18.80 o 
   2  10   1       61.86       65.06      6.69 o 
   3  10   1      251.38      252.64      8.22 o 
   4  10   1      600.93      533.56     14.94 o 
   5  10   1       88.27      101.46     17.38 o 
   6  10   1       20.60       11.30     11.12 o 
   7  10   1      119.22      139.92     13.28 o 
   8  10   1      262.79      253.47     14.01 o 
   9  10   1       46.74       40.29     12.01 o 
  10  10   1      150.80      159.50     14.01 o 
  11  10   1       28.89       15.88     17.14 o 
  12  10   1        3.70       -4.39     19.28 o 
  -7  11   1      131.60      123.19     19.26 o 
  -6  11   1        3.35       -1.99     19.71 o 
  -5  11   1        5.60        0.21     17.47 o 
  -4  11   1       96.97       85.73     18.22 o 
  -3  11   1        9.77       16.72     14.11 o 
  -2  11   1      161.85      136.87     12.67 o 
  -1  11   1       36.42       26.53     15.93 o 
   0  11   1      457.31      495.78     17.17 o 
   1  11   1      335.23      277.69     14.04 o 
   2  11   1      200.52      245.65     15.37 o 
   3  11   1     1288.58     1517.66     58.67 o 
   4  11   1      343.29      295.69     19.79 o 
   5  11   1       36.85       21.87     10.51 o 
   6  11   1       88.26      160.24     34.94 o 
   7  11   1       62.74       69.59     17.24 o 
   8  11   1       80.60       67.31     15.15 o 
   9  11   1       30.36       37.52     15.15 o 
  10  11   1        0.67        0.38     14.58 o 
  11  11   1       33.78       51.86     18.61 o 
  -6  12   1       59.12       34.61     27.77 o 
  -5  12   1        0.86       24.42     41.86 o 
  -4  12   1       18.78       18.68     20.52 o 
  -3  12   1       26.72       45.88     19.21 o 
  -2  12   1      126.66      149.07     15.95 o 
  -1  12   1        1.67       16.94     13.76 o 
   0  12   1       79.78       90.49     18.88 o 
   1  12   1     1496.25     1380.77     89.02 o 
   2  12   1        0.51        0.99     28.72 o 
   3  12   1       44.44       48.83     28.75 o 
   4  12   1      182.09      152.92     31.15 o 
   5  12   1      259.94      277.27     32.55 o 
   6  12   1       19.21       43.99     26.75 o 
   7  12   1        0.65        9.83     27.56 o 
   8  12   1       35.94       12.48     19.73 o 
   9  12   1       26.39       30.54     20.28 o 
  10  12   1       37.30       32.49     20.75 o 
  -5  13   1        0.75       -9.92     25.76 o 
  -4  13   1       15.37       27.57     20.44 o 
  -3  13   1       21.23       33.35     30.81 o 
  -2  13   1       29.43       30.12     33.70 o 
  -1  13   1      263.66      253.98     37.59 o 
   0  13   1      118.71      132.73     33.82 o 
   1  13   1       11.86      -10.99     19.80 o 
   2  13   1      207.51      244.92     33.37 o 
   3  13   1        1.70       10.96     27.06 o 
   4  13   1       49.92       57.28     27.63 o 
   5  13   1        0.28       -3.25     27.36 o 
   6  13   1       26.12       30.43     27.78 o 
   7  13   1        3.53       36.08     27.70 o 
   8  13   1        7.00       -8.98     19.60 o 
   9  13   1        7.19        5.10     28.93 o 
  -2  14   1       28.63       23.02     34.84 o 
  -1  14   1        3.01      -31.82     31.82 o 
   0  14   1       38.28       12.09     31.62 o 
   1  14   1       71.52       99.69     29.78 o 
   2  14   1       15.27       13.80     28.30 o 
   3  14   1       31.46       19.43     27.62 o 
   4  14   1        0.08        7.23     29.05 o 
   5  14   1        8.29       -0.42     27.51 o 
   6  14   1       13.07       23.40     26.84 o 
   7  14   1       22.54       44.56     29.43 o 
   1  15   1       29.78       40.86     30.33 o 
   2  15   1       46.16       16.52     29.13 o 
   3  15   1        0.46       13.20     27.88 o 
   4  15   1       28.04       35.04     29.34 o 
  -6 -14   2       18.56       31.23     28.95 o 
  -5 -14   2       29.47       46.57     29.59 o 
  -4 -14   2      106.87      103.96     31.55 o 
  -3 -14   2       17.84        3.37     27.18 o 
  -2 -14   2       25.82       20.01     28.16 o 
  -1 -14   2       24.69       49.79     30.11 o 
   0 -14   2       19.49       36.04     24.21 o 
   1 -14   2       39.57       14.19     32.01 o 
   2 -14   2        8.62        9.22     33.00 o 
  -8 -13   2        4.47       -3.48     20.19 o 
  -7 -13   2        1.07       10.12     20.70 o 
  -6 -13   2       57.38       74.30     29.14 o 
  -5 -13   2       19.64        4.12     27.80 o 
  -4 -13   2        9.90       35.63     28.14 o 
  -3 -13   2      228.58      245.23     33.52 o 
  -2 -13   2       18.09      -15.79     27.15 o 
  -1 -13   2       10.57        6.75     27.00 o 
   0 -13   2       71.22       48.63     29.75 o 
   1 -13   2       95.55       91.15     31.84 o 
   2 -13   2       45.58       31.08     31.25 o 
   3 -13   2        8.79       45.72     32.97 o 
 -10 -12   2        0.07      -10.45     24.50 o 
  -9 -12   2       23.28       16.65     15.36 o 
  -8 -12   2       15.09        5.12     14.59 o 
  -7 -12   2        7.33       23.26     14.64 o 
  -6 -12   2       55.58       51.23     27.79 o 
  -5 -12   2      211.03      218.79     30.70 o 
  -4 -12   2       57.11       38.34     26.73 o 
  -3 -12   2        1.64       -4.95     25.82 o 
  -2 -12   2      484.20      471.23     36.69 o 
  -1 -12   2        6.99        9.64     19.71 o 
   0 -12   2       23.34       18.53     30.05 o 
   1 -12   2       94.35       69.44     32.67 o 
   2 -12   2      167.52      118.36     32.69 o 
   3 -12   2        6.79       -5.96     16.65 o 
   4 -12   2        9.47       23.59     56.31 o 
   5 -12   2       63.27       97.10     23.82 o 
   6 -12   2       23.81       26.85     18.10 o 
 -11 -11   2        3.19       -0.81     26.94 o 
 -10 -11   2        0.68        1.37     15.85 o 
  -9 -11   2        4.20       -1.82     15.08 o 
  -8 -11   2       33.13       19.66     14.98 o 
  -7 -11   2       30.69       13.19     14.62 o 
  -6 -11   2      134.86      174.52     30.52 o 
  -5 -11   2       52.76       32.11     15.66 o 
  -4 -11   2      412.79      429.55     45.85 o 
  -3 -11   2      702.66      687.21     38.39 o 
  -2 -11   2        9.37       13.18     13.40 o 
  -1 -11   2       37.55       28.17     19.41 o 
   0 -11   2        4.98        7.36     28.87 o 
   1 -11   2        7.94       -2.21     14.56 o 
   2 -11   2        4.19        8.54     12.48 o 
   3 -11   2      127.07      109.42     14.61 o 
   4 -11   2        0.67       14.22     17.40 o 
   5 -11   2       52.10       56.08     18.23 o 
   6 -11   2      142.68      151.79     26.26 o 
   7 -11   2       30.55       24.74     20.53 o 
 -11 -10   2        0.09      -19.12     20.04 o 
 -10 -10   2        0.33       -0.35     15.32 o 
  -9 -10   2       14.36        7.51     14.93 o 
  -8 -10   2      120.54      101.08     16.21 o 
  -7 -10   2      318.32      271.48     17.72 o 
  -6 -10   2       23.07       11.37     16.92 o 
  -5 -10   2      796.27      921.34     25.77 o 
  -4 -10   2      478.99      451.19     21.82 o 
  -3 -10   2        0.97        3.29     11.82 o 
  -2 -10   2        8.03       12.90     12.43 o 
  -1 -10   2      581.53      506.93     13.30 o 
   0 -10   2      102.83      101.59      7.98 o 
   1 -10   2      181.12      174.95     10.84 o 
   2 -10   2      141.61      120.54     15.73 o 
   3 -10   2        5.98        2.79     13.49 o 
   4 -10   2      181.59      175.73     19.65 o 
   5 -10   2       17.05       26.32     17.17 o 
   6 -10   2      100.84       89.18     19.95 o 
   7 -10   2       84.50      105.23     21.41 o 
   8 -10   2        5.85       36.08     30.61 o 
 -11  -9   2        5.84      -18.78     18.98 o 
 -10  -9   2        5.07       30.61     18.85 o 
  -9  -9   2      225.87      212.86     14.39 o 
  -8  -9   2      242.74      242.00     14.16 o 
  -7  -9   2      322.65      367.38     26.57 o 
  -6  -9   2      193.54      182.84      9.45 o 
  -5  -9   2      612.89      563.75     17.20 o 
  -4  -9   2      234.04      248.59     10.78 o 
  -3  -9   2       39.81       31.61      8.52 o 
  -2  -9   2      148.35      127.94      7.69 o 
  -1  -9   2      192.10      155.68      7.90 o 
   0  -9   2      245.67      261.37      8.90 o 
   1  -9   2       39.81       37.46      7.65 o 
   2  -9   2        1.82       36.30     15.54 o 
   3  -9   2      750.58      626.45     22.64 o 
   4  -9   2       48.48       40.66     16.62 o 
   5  -9   2      103.43      107.88     18.68 o 
   6  -9   2      148.31      184.57     23.05 o 
   7  -9   2      109.99      109.05     20.95 o 
   8  -9   2       36.13       63.10     20.44 o 
   9  -9   2        1.18        3.39     28.34 o 
 -12  -8   2        2.69        5.45     19.34 o 
 -11  -8   2        3.56        7.85     13.30 o 
 -10  -8   2      196.47      179.92     14.70 o 
  -9  -8   2        1.41       11.81     12.43 o 
  -8  -8   2      520.77      511.54     12.63 o 
  -7  -8   2      696.88      653.82     12.76 o 
  -6  -8   2       80.58       70.77      7.24 o 
  -5  -8   2       21.85       33.54      6.04 o 
  -4  -8   2       82.10      110.64      8.41 o 
  -3  -8   2      788.85      954.94     23.46 o 
  -2  -8   2        0.65       14.39      5.35 o 
  -1  -8   2      119.98      135.66      6.91 o 
   0  -8   2       29.62       15.92      6.17 o 
   1  -8   2      552.21      448.71     20.02 o 
   2  -8   2       29.56       19.03      4.43 o 
   3  -8   2       98.72       80.97     14.81 o 
   4  -8   2      728.72      712.46     24.71 o 
   5  -8   2        4.91       -7.95     16.90 o 
   6  -8   2       47.61       41.06     18.94 o 
   7  -8   2      125.41      174.89     22.10 o 
   8  -8   2       70.86       67.96     21.25 o 
   9  -8   2        3.32       13.81     16.03 o 
 -12  -7   2       26.56       27.72     14.35 o 
 -11  -7   2       89.43       64.03     14.80 o 
 -10  -7   2       51.00       52.53     12.92 o 
  -9  -7   2       71.43       64.11     10.86 o 
  -8  -7   2       18.15       32.17      8.34 o 
  -7  -7   2      726.59      744.55     13.14 o 
  -6  -7   2       54.85       53.01      6.78 o 
  -5  -7   2       20.81       22.17      5.78 o 
  -4  -7   2     1078.60     1157.06     12.55 o 
  -3  -7   2       36.03       41.10      8.95 o 
  -2  -7   2       18.27       26.80      3.86 o 
  -1  -7   2       59.26       71.66      6.35 o 
   0  -7   2      433.96      558.30      9.29 o 
   1  -7   2      307.77      332.43     19.63 o 
   2  -7   2      779.03      656.08     67.39 o 
   3  -7   2      537.73      451.57     45.58 o 
   4  -7   2        6.47        0.31     24.98 o 
   5  -7   2      257.73      233.18     19.80 o 
   6  -7   2       56.17       27.84     19.57 o 
   7  -7   2       39.51       21.22     18.70 o 
   8  -7   2        4.01       39.01     20.53 o 
   9  -7   2      117.94      108.89     17.17 o 
 -13  -6   2       30.33       39.55     28.51 o 
 -12  -6   2        0.13        6.40     16.20 o 
 -11  -6   2       56.63       45.05     16.76 o 
 -10  -6   2       77.18       71.05     12.67 o 
  -9  -6   2      130.51      155.52     13.77 o 
  -8  -6   2      145.04      161.47     10.74 o 
  -7  -6   2        0.75        8.41      8.99 o 
  -6  -6   2     1454.90     1535.84     21.50 o 
  -5  -6   2       86.07       78.63      8.79 o 
  -4  -6   2        3.47        0.77      4.99 o 
  -3  -6   2      967.00     1172.09     14.97 o 
  -2  -6   2      545.73      491.90     48.47 o 
  -1  -6   2       71.83       77.19      4.02 o 
   0  -6   2        6.76       22.11      4.07 o 
   1  -6   2     1748.48     1896.54     31.90 o 
   2  -6   2      171.78      170.03     18.04 o 
   3  -6   2       11.75       16.84     12.39 o 
   4  -6   2       70.60       80.01     15.28 o 
   5  -6   2      137.43      172.61     29.85 o 
   6  -6   2       79.75       52.14     18.68 o 
   7  -6   2       88.63      120.88     33.17 o 
   8  -6   2      492.87      491.41     27.94 o 
   9  -6   2        0.30        1.43     15.59 o 
  10  -6   2       47.58       49.62     21.56 o 
 -13  -5   2       12.37        7.79     29.53 o 
 -12  -5   2        9.82        9.97     14.06 o 
 -11  -5   2        0.72       -6.28     12.93 o 
 -10  -5   2      128.71       99.15     13.85 o 
  -9  -5   2       33.16       43.29     12.23 o 
  -8  -5   2        1.28       -3.84      7.44 o 
  -7  -5   2     1334.42     1327.58     14.67 o 
  -6  -5   2      281.03      272.52      7.89 o 
  -5  -5   2      754.68      616.38     17.87 o 
  -4  -5   2       23.09       23.93      6.74 o 
  -3  -5   2      118.82      115.00      8.60 o 
  -2  -5   2     1433.86     1464.66     13.64 o 
  -1  -5   2      591.64      579.67     10.86 o 
   0  -5   2     2895.61     3143.02     31.93 o 
   1  -5   2       35.73       40.77      4.49 o 
   2  -5   2      277.48      304.53     30.78 o 
   3  -5   2      496.50      500.89     21.99 o 
   4  -5   2      296.36      312.55     17.88 o 
   5  -5   2      221.60      253.09     19.58 o 
   6  -5   2       23.22       31.98     17.80 o 
   7  -5   2      130.26      103.44     15.09 o 
   8  -5   2        6.84       26.74     13.38 o 
   9  -5   2      164.92      172.10     14.70 o 
  10  -5   2       26.13       29.49     21.60 o 
  11  -5   2        2.42        4.15     21.09 o 
 -13  -4   2        5.12        9.64     20.42 o 
 -12  -4   2        0.71        3.67     14.51 o 
 -11  -4   2       86.31       96.79     14.61 o 
 -10  -4   2       17.24       11.31     12.50 o 
  -9  -4   2      372.21      342.23     12.87 o 
  -8  -4   2      105.95      112.38      9.77 o 
  -7  -4   2      372.44      435.25     12.21 o 
  -6  -4   2     3015.33     3402.47     37.54 o 
  -5  -4   2       10.03       27.11      5.81 o 
  -4  -4   2      136.25      158.58      5.45 o 
  -3  -4   2      334.81      369.88     20.70 o 
  -2  -4   2     6580.46     6421.61     74.03 o 
  -1  -4   2      175.55      155.39      3.05 o 
   0  -4   2      339.70      312.71      6.18 o 
   1  -4   2     3659.71     3873.39     35.39 o 
   2  -4   2      130.15      129.45     11.58 o 
   3  -4   2     1396.80     1554.03     24.80 o 
   4  -4   2       28.60       45.63     15.36 o 
   5  -4   2      362.84      434.84     15.74 o 
   6  -4   2      852.11      886.17     20.86 o 
   7  -4   2       11.82        3.21     13.73 o 
   8  -4   2        9.00       14.42     12.47 o 
   9  -4   2        2.25       -3.33     12.50 o 
  10  -4   2       61.13       55.62     22.07 o 
  11  -4   2       18.95       10.41     21.71 o 
 -13  -3   2       14.81       14.00     20.61 o 
 -12  -3   2       48.51       56.79     15.21 o 
 -11  -3   2       54.08       47.14     14.31 o 
 -10  -3   2       87.58       70.25     11.23 o 
  -9  -3   2       39.08       40.84     10.66 o 
  -8  -3   2      168.54      146.68     11.54 o 
  -7  -3   2      721.40      726.96     13.89 o 
  -6  -3   2      494.09      575.79     12.90 o 
  -5  -3   2     3567.82     3584.11     19.17 o 
  -4  -3   2       65.11       54.79      5.66 o 
  -3  -3   2      401.79      422.82      6.92 o 
  -2  -3   2       12.61       12.70      4.34 o 
  -1  -3   2    12411.73    10794.01     57.62 o 
   0  -3   2     1422.62     1317.97     11.43 o 
   1  -3   2      769.79      677.48      8.59 o 
   2  -3   2     3467.94     3430.67     28.42 o 
   3  -3   2     2121.22     2347.77     73.40 o 
   4  -3   2     1069.91     1064.83     17.69 o 
   5  -3   2        2.01        8.84     11.01 o 
   6  -3   2     1100.91     1202.06     46.59 o 
   7  -3   2      145.83      125.86     11.70 o 
   8  -3   2       41.89       25.47     11.64 o 
   9  -3   2       28.94       21.91     11.86 o 
  10  -3   2       15.72       10.45     14.87 o 
  11  -3   2       55.11       78.15     21.83 o 
  12  -3   2        0.68      -19.31     28.93 o 
 -13  -2   2        0.86       13.82     29.48 o 
 -12  -2   2       68.13       46.37     17.46 o 
 -11  -2   2      199.01      199.98     15.62 o 
 -10  -2   2       10.34       14.01     12.37 o 
  -9  -2   2      345.77      340.27     15.03 o 
  -8  -2   2      131.04      140.05     12.20 o 
  -7  -2   2      462.31      502.32     13.94 o 
  -6  -2   2      182.27      183.18     10.73 o 
  -5  -2   2       68.75       39.83      8.25 o 
  -4  -2   2     1475.70     1460.65     34.70 o 
  -3  -2   2     3322.69     3234.82     56.97 o 
  -2  -2   2    11203.09    11373.18     58.24 o 
  -1  -2   2      330.15      318.93      6.08 o 
   0  -2   2     1760.76     2177.51     16.94 o 
   1  -2   2      237.17      289.19      8.98 o 
   2  -2   2      383.90      346.12     21.77 o 
   3  -2   2      331.61      330.38     10.56 o 
   4  -2   2      540.78      731.59     31.18 o 
   5  -2   2     1868.67     2147.23     40.67 o 
   6  -2   2       66.40      150.55     13.44 o 
   7  -2   2      578.23      566.94     14.26 o 
   8  -2   2        0.35        1.26     10.30 o 
   9  -2   2        4.79        9.95     10.96 o 
  10  -2   2      196.25      180.79     17.21 o 
  11  -2   2      150.30      149.32     23.56 o 
  12  -2   2       42.56       38.70     21.23 o 
 -12  -1   2       25.39       13.14     15.50 o 
 -11  -1   2       68.57       76.08     16.42 o 
 -10  -1   2      177.65      186.36     14.94 o 
  -9  -1   2        0.10       -1.43     11.97 o 
  -8  -1   2      511.23      538.14     16.24 o 
  -7  -1   2      265.72      222.77     11.93 o 
  -6  -1   2      915.31      872.26     21.15 o 
  -5  -1   2     1461.88     1876.38     27.14 o 
  -4  -1   2     1452.63     1363.93     14.52 o 
  -3  -1   2        7.02        4.84      5.88 o 
  -2  -1   2      185.07      249.33      7.21 o 
  -1  -1   2      500.88      465.30      9.89 o 
   2  -1   2       33.72       44.15      3.55 o 
   3  -1   2     1086.70     1166.33     35.68 o 
   4  -1   2     3512.40     3399.88     29.56 o 
   5  -1   2     3268.17     3844.17     38.26 o 
   6  -1   2       81.53      156.66      9.96 o 
   7  -1   2      201.50      228.75     15.24 o 
   8  -1   2        3.76       -0.83      9.04 o 
   9  -1   2      303.28      281.50     21.92 o 
  10  -1   2       82.22       89.20     15.67 o 
  11  -1   2       83.16      107.48     21.63 o 
  12  -1   2       54.94       46.39     20.85 o 
  13  -1   2       11.63       14.02     28.64 o 
 -13   0   2        3.73        6.39     26.78 o 
 -12   0   2       20.54       23.82     16.09 o 
 -11   0   2       75.00       73.36     16.45 o 
 -10   0   2      194.32      212.92     20.77 o 
  -9   0   2      147.45      132.34     13.48 o 
  -8   0   2       14.59       10.66     11.68 o 
  -7   0   2      618.95      634.79     17.87 o 
  -6   0   2        2.46        0.62      9.02 o 
  -5   0   2      497.35      477.84     12.64 o 
  -4   0   2     3181.97     3588.25     46.76 o 
  -3   0   2     1615.36     1590.87     29.12 o 
  -2   0   2      135.70      233.02      6.47 o 
   2   0   2      169.28      214.94      6.19 o 
   3   0   2     1485.42     1192.35     17.55 o 
   4   0   2      234.52      271.29      6.06 o 
   5   0   2      303.08      481.37     11.76 o 
   6   0   2       70.06       52.07      7.53 o 
   7   0   2       68.29       49.35     11.55 o 
   8   0   2       20.26       15.96     11.97 o 
   9   0   2       55.54       39.54     14.07 o 
  10   0   2      162.13      160.65     15.66 o 
  11   0   2      242.62      251.48     42.53 o 
  12   0   2        7.58       -1.32     20.25 o 
  13   0   2       24.64       16.98     20.67 o 
 -12   1   2        0.32       -0.99     16.68 o 
 -11   1   2       78.22       77.96     16.45 o 
 -10   1   2      172.74      158.45     18.33 o 
  -9   1   2      350.84      347.57     20.16 o 
  -8   1   2        1.23        7.02     11.67 o 
  -7   1   2        5.68        1.49     10.92 o 
  -6   1   2      858.47      779.48     16.03 o 
  -5   1   2     2039.52     1886.66     19.88 o 
  -4   1   2     7395.48     8440.47     30.56 o 
  -3   1   2     4596.10     6056.45     50.40 o 
  -2   1   2    22201.63    21515.59    143.99 o 
   2   1   2     4116.97     4446.80     53.54 o 
   3   1   2     1471.59     1528.44     29.56 o 
   4   1   2     2070.90     1982.19     48.84 o 
   5   1   2      326.51      392.87     11.47 o 
   6   1   2        6.23       15.50      9.52 o 
   7   1   2      122.06      182.27     15.23 o 
   8   1   2       96.41      100.65     13.33 o 
   9   1   2        7.03       -4.07     13.23 o 
  10   1   2        1.06        3.97     13.08 o 
  11   1   2        1.23       -0.90     13.24 o 
  12   1   2       60.96       53.50     17.50 o 
  13   1   2        3.83       -9.06     19.66 o 
 -12   2   2        9.63       10.01     20.54 o 
 -11   2   2        1.12        7.51     15.58 o 
 -10   2   2       59.79       72.55     16.79 o 
  -9   2   2       39.98       30.53     14.95 o 
  -8   2   2      119.77      125.88     16.53 o 
  -7   2   2       59.75       96.01     15.12 o 
  -6   2   2     2267.41     2537.00     33.38 o 
  -5   2   2     2382.34     2480.39     46.25 o 
  -4   2   2       49.80      127.80     10.59 o 
  -3   2   2     4139.12     3939.14     22.35 o 
  -2   2   2     3747.10     4015.89     54.43 o 
  -1   2   2     1826.92     1941.07     28.06 o 
   0   2   2      570.86      567.21     10.37 o 
   2   2   2    22342.60    21465.56    186.45 o 
   3   2   2      278.98      375.33      4.91 o 
   4   2   2       51.14       30.44      3.31 o 
   5   2   2      135.08      141.28      7.74 o 
   6   2   2     1638.09     1985.20     19.02 o 
   7   2   2       54.15       71.40     10.02 o 
   8   2   2      289.98      305.93     13.19 o 
   9   2   2      392.11      411.21     15.51 o 
  10   2   2      109.53       84.71     12.67 o 
  11   2   2       21.82       12.02     12.76 o 
  12   2   2       15.46       11.29     15.95 o 
  13   2   2       22.99       15.03     16.88 o 
 -12   3   2        9.77       14.44     31.30 o 
 -11   3   2        4.86       -2.11     16.54 o 
 -10   3   2       14.58       16.02     16.39 o 
  -9   3   2       54.02       54.84     16.67 o 
  -8   3   2      148.25      154.51     14.59 o 
  -7   3   2      445.29      430.01     17.46 o 
  -6   3   2      700.61      832.55     18.24 o 
  -5   3   2      620.32      834.69     16.73 o 
  -4   3   2      876.45     1124.76     21.84 o 
  -3   3   2      235.03      413.55     22.21 o 
  -2   3   2      534.49      559.89     17.65 o 
  -1   3   2       24.37       25.83      3.78 o 
   0   3   2     2211.40     2245.22     31.06 o 
   1   3   2      233.17      445.94     11.11 o 
   2   3   2    14855.30    15122.83     79.82 o 
   3   3   2       36.54       34.69      3.06 o 
   4   3   2      255.09      382.51      5.67 o 
   5   3   2     1490.11     1785.87     16.61 o 
   6   3   2       27.34       23.08      5.38 o 
   7   3   2      908.94     1215.90     32.35 o 
   8   3   2      204.74      214.81     11.48 o 
   9   3   2       30.32       30.63     11.07 o 
  10   3   2       14.74       22.82     11.67 o 
  11   3   2      253.17      217.30     15.20 o 
  12   3   2      127.91      148.91     15.21 o 
  13   3   2        2.32       -4.45     17.47 o 
 -11   4   2        1.66        2.06     17.22 o 
 -10   4   2       14.37       15.21     16.33 o 
  -9   4   2        5.27        4.05     13.16 o 
  -8   4   2      425.53      378.32     17.47 o 
  -7   4   2      145.25      154.77     15.09 o 
  -6   4   2       98.60      108.54     12.78 o 
  -5   4   2      288.50      262.81     13.46 o 
  -4   4   2     1023.79     1041.72     19.95 o 
  -3   4   2      338.86      297.11     11.63 o 
  -2   4   2      231.42      295.44     21.92 o 
  -1   4   2     6810.38     6030.90    147.36 o 
   0   4   2      178.02      219.85      9.27 o 
   1   4   2      895.15      835.04     11.28 o 
   2   4   2       33.65       35.29      8.71 o 
   3   4   2     8616.30     9376.01     94.90 o 
   4   4   2     1994.66     2176.85     23.11 o 
   5   4   2     1040.78     1184.81     15.11 o 
   6   4   2     2183.65     2271.48     21.74 o 
   7   4   2      349.80      372.78      9.51 o 
   8   4   2     1073.82     1048.54     17.29 o 
   9   4   2      199.13      159.44     10.01 o 
  10   4   2        1.24       -3.96      9.42 o 
  11   4   2       85.67       69.16     11.11 o 
  12   4   2      166.76      167.99     19.08 o 
  13   4   2       17.78       10.55     17.48 o 
 -11   5   2       25.84       19.96     30.59 o 
 -10   5   2        2.85        2.41     13.70 o 
  -9   5   2      141.09      111.47     15.06 o 
  -8   5   2        0.04       10.42     13.40 o 
  -7   5   2      941.60      938.85     28.53 o 
  -6   5   2        0.17       36.15     13.78 o 
  -5   5   2       81.77       63.34     11.78 o 
  -4   5   2      157.09      206.74     14.54 o 
  -3   5   2     1237.88     1248.51     17.76 o 
  -2   5   2      626.19      662.33     32.62 o 
  -1   5   2        3.67      105.98     16.43 o 
   0   5   2      385.77      465.56      9.33 o 
   1   5   2       66.22      488.88     16.93 o 
   2   5   2     7229.74     8196.62    146.21 o 
   3   5   2      512.71     1122.34     62.85 o 
   4   5   2     2767.01     3206.90     32.46 o 
   5   5   2      203.52      231.93      7.94 o 
   6   5   2        1.01       12.38      5.62 o 
   7   5   2      473.26      527.84      9.45 o 
   8   5   2      443.87      440.91     10.74 o 
   9   5   2       16.01        9.06      8.04 o 
  10   5   2      216.10      217.66     11.66 o 
  11   5   2       47.45       39.70     12.49 o 
  12   5   2        1.26       15.38     15.77 o 
  13   5   2       12.86       10.08     28.39 o 
 -11   6   2       47.87       43.26     33.11 o 
 -10   6   2        2.08       -4.10     14.19 o 
  -9   6   2        1.05      -11.12     13.72 o 
  -8   6   2      132.70      120.96     15.19 o 
  -7   6   2      205.78      225.18     16.44 o 
  -6   6   2      355.58      330.83     17.02 o 
  -5   6   2      148.14      121.51     15.49 o 
  -4   6   2      652.70      586.38     18.09 o 
  -3   6   2      180.98      182.86     12.86 o 
  -2   6   2     1154.57     1145.44     22.50 o 
  -1   6   2      754.50      534.77     23.02 o 
   0   6   2       26.17       40.20      6.53 o 
   1   6   2     1631.85     1552.14     37.63 o 
   2   6   2      271.06      313.73      7.00 o 
   3   6   2     8723.24     9400.70    162.14 o 
   4   6   2     1448.47     1335.93     39.47 o 
   5   6   2      199.31      145.62      4.78 o 
   6   6   2      184.70      149.55      6.09 o 
   7   6   2      287.95      260.93      7.58 o 
   8   6   2      239.28      217.79      8.21 o 
   9   6   2        3.61        2.63      9.45 o 
  10   6   2      267.02      276.45     13.21 o 
  11   6   2       47.36       26.68     14.12 o 
  12   6   2       61.12       48.73     21.20 o 
  13   6   2        3.38       15.50     28.29 o 
 -10   7   2        8.84       18.75     19.98 o 
  -9   7   2        0.91        0.40     14.26 o 
  -8   7   2       11.89       11.70     13.98 o 
  -7   7   2      106.67       85.65     14.31 o 
  -6   7   2      203.47      291.40     16.39 o 
  -5   7   2        6.69        7.73     17.76 o 
  -4   7   2      159.91      210.76     19.13 o 
  -3   7   2     1919.81     1813.78     25.73 o 
  -2   7   2       29.48       42.40      7.34 o 
  -1   7   2       25.92       35.51      4.74 o 
   0   7   2     2841.36     2906.51     52.28 o 
   1   7   2       48.78       69.67      7.62 o 
   2   7   2        2.41        5.82      4.56 o 
   3   7   2      674.07      689.09     24.06 o 
   4   7   2     5680.93     6328.70     33.91 o 
   5   7   2       52.20       42.44      3.69 o 
   6   7   2      276.53      280.17      8.34 o 
   7   7   2      374.08      322.23     10.50 o 
   8   7   2      222.15      238.45     10.76 o 
   9   7   2      495.02      471.03     15.66 o 
  10   7   2        6.34        0.03     12.19 o 
  11   7   2       83.31       85.52     13.61 o 
  12   7   2       11.74       -3.62     15.22 o 
  13   7   2       53.21       31.70     28.53 o 
 -10   8   2        1.35       -6.81     29.84 o 
  -9   8   2        0.52       -4.72     16.67 o 
  -8   8   2        0.86        3.19     16.38 o 
  -7   8   2       20.56       28.19     15.88 o 
  -6   8   2      314.08      280.34     19.19 o 
  -5   8   2        5.80      120.81     19.89 o 
  -4   8   2       13.98        4.76     16.46 o 
  -3   8   2       72.55       59.38     13.44 o 
  -2   8   2     2213.64     2108.34     47.80 o 
  -1   8   2       99.58      113.10     13.09 o 
   0   8   2       10.84       25.59      6.89 o 
   1   8   2     1291.71     1301.82     23.83 o 
   2   8   2      343.27      393.29      9.61 o 
   3   8   2       57.43       76.74      5.22 o 
   4   8   2      148.59      185.57     14.93 o 
   5   8   2     1914.66     1838.87     69.41 o 
   6   8   2       88.30      115.75     11.21 o 
   7   8   2      360.13      360.84     12.87 o 
   8   8   2       94.10       87.54     10.25 o 
   9   8   2      257.41      242.06     12.25 o 
  10   8   2       63.30       62.40     14.12 o 
  11   8   2        0.12       -8.46     14.49 o 
  12   8   2        4.47       19.88     18.07 o 
  13   8   2       25.25       25.18     28.42 o 
  -9   9   2        9.39       31.15     30.38 o 
  -8   9   2       18.34       14.95     16.43 o 
  -7   9   2       19.82       20.63     16.71 o 
  -6   9   2      143.64      162.44     22.33 o 
  -5   9   2      282.31      274.21     21.98 o 
  -4   9   2       41.93       72.45     19.58 o 
  -3   9   2      334.63      321.75     12.76 o 
  -2   9   2       20.83       22.00      9.02 o 
  -1   9   2      865.40      801.98     15.08 o 
   0   9   2      287.62      311.78     17.07 o 
   1   9   2       43.58       46.15      6.54 o 
   2   9   2        0.83        3.45      2.87 o 
   3   9   2        6.64       30.83      5.53 o 
   4   9   2      312.19      324.49     15.58 o 
   5   9   2        8.45       18.40     10.29 o 
   6   9   2      167.34      223.51     13.37 o 
   7   9   2        0.04        1.26     11.24 o 
   8   9   2      340.58      369.41     12.93 o 
   9   9   2       65.16       60.97     10.47 o 
  10   9   2       86.98       93.48     11.24 o 
  11   9   2       16.34       29.25     12.19 o 
  12   9   2        0.46      -14.10     17.89 o 
  13   9   2       20.84       20.69     26.78 o 
  -8  10   2        2.52       13.26     21.06 o 
  -7  10   2       23.40       29.27     16.74 o 
  -6  10   2       15.27        3.89     18.66 o 
  -5  10   2      360.52      373.95     24.50 o 
  -4  10   2      125.88      110.75     18.69 o 
  -3  10   2       20.00       48.64     14.95 o 
  -2  10   2      640.93      612.10     16.75 o 
  -1  10   2       73.22       69.78      8.49 o 
   0  10   2        3.27        5.61      7.47 o 
   1  10   2       82.12      154.87     11.23 o 
   2  10   2        3.93        4.48      8.37 o 
   3  10   2       42.14       44.69      8.12 o 
   4  10   2      422.81      443.53     12.38 o 
   5  10   2     1287.15     1296.94     31.50 o 
   6  10   2        1.29       16.11     11.56 o 
   7  10   2      220.23      267.86     15.02 o 
   8  10   2        3.44        1.47     10.71 o 
   9  10   2      123.89      122.79     12.90 o 
  10  10   2       13.01        7.52     12.01 o 
  11  10   2        1.04       -5.01     14.13 o 
  12  10   2        4.71       -5.18     18.06 o 
  -7  11   2        2.38        9.46     17.78 o 
  -6  11   2       58.58       67.69     20.90 o 
  -5  11   2       34.26       38.48     18.14 o 
  -4  11   2       87.54       79.36     18.56 o 
  -3  11   2       38.12       39.98     12.58 o 
  -2  11   2       53.19       54.96     11.84 o 
  -1  11   2      346.16      334.53     17.45 o 
   0  11   2      247.23      236.95     15.09 o 
   1  11   2        1.50        7.97      9.35 o 
   2  11   2      287.24      252.78     23.59 o 
   3  11   2      924.45      865.68     20.51 o 
   4  11   2        1.87       10.06     12.69 o 
   5  11   2      190.32      182.42     17.63 o 
   6  11   2     1213.39     1138.44     37.12 o 
   7  11   2        4.53        4.30     11.89 o 
   8  11   2      147.76      146.66     15.77 o 
   9  11   2       60.40       42.37     14.84 o 
  10  11   2       54.22       48.04     15.55 o 
  11  11   2        4.99       12.18     17.88 o 
  12  11   2        0.16        6.09     25.80 o 
  -6  12   2        0.63        7.25     28.71 o 
  -5  12   2        0.47       24.39     40.66 o 
  -4  12   2        4.05        9.74     21.63 o 
  -3  12   2       10.65       21.65     19.74 o 
  -2  12   2       64.88       71.44     15.74 o 
  -1  12   2      209.28      206.08     16.09 o 
   0  12   2      229.40      245.47     21.69 o 
   1  12   2      140.62      273.52     22.30 o 
   2  12   2      162.30      147.89     18.74 o 
   3  12   2       15.43       17.76     11.81 o 
   4  12   2      472.92      478.19     37.13 o 
   5  12   2       26.30       52.14     29.27 o 
   6  12   2      134.06      137.49     31.47 o 
   7  12   2      260.51      274.05     35.36 o 
   8  12   2        0.21       10.41     27.47 o 
   9  12   2       46.94       29.47     20.33 o 
  10  12   2        0.72       13.72     19.88 o 
  11  12   2       22.36       33.81     27.84 o 
  -5  13   2        1.54      -17.23     27.41 o 
  -4  13   2       10.29       35.44     24.98 o 
  -3  13   2        2.67       12.90     19.94 o 
  -2  13   2        0.40       -7.64     20.72 o 
  -1  13   2        0.92       -5.75     33.54 o 
   0  13   2      174.35      118.04     32.98 o 
   1  13   2        2.98       -8.49     20.86 o 
   2  13   2       42.19       79.92     28.46 o 
   3  13   2      136.73      149.89     30.68 o 
   4  13   2       16.36       19.49     27.30 o 
   5  13   2      168.40      147.07     31.28 o 
   6  13   2      116.47       98.58     28.84 o 
   7  13   2        5.35       23.75     28.19 o 
   8  13   2       10.70        4.36     29.33 o 
   9  13   2       10.32       12.72     20.26 o 
  10  13   2        5.62        8.92     28.52 o 
  -2  14   2        1.71        2.38     34.07 o 
  -1  14   2       18.86       -9.45     32.29 o 
   0  14   2       11.83        9.90     32.15 o 
   1  14   2      146.18      148.66     32.67 o 
   2  14   2        3.40       -3.33     27.52 o 
   3  14   2        9.05       28.22     26.94 o 
   4  14   2      105.40       71.38     28.75 o 
   5  14   2       12.71      -17.96     27.30 o 
   6  14   2        8.59        3.68     28.17 o 
   7  14   2       23.83       36.32     29.91 o 
   1  15   2        2.33       18.87     29.54 o 
   2  15   2       58.33       67.22     31.49 o 
   3  15   2        8.48       15.22     28.51 o 
   4  15   2        1.27        4.89     29.69 o 
   5  15   2       12.22       18.51     30.33 o 
  -6 -14   3       10.06       17.97     29.96 o 
  -5 -14   3       40.40       36.99     29.20 o 
  -4 -14   3       12.98       22.28     28.25 o 
  -3 -14   3       11.30        6.84     27.87 o 
  -2 -14   3        7.63        8.46     27.12 o 
  -1 -14   3      134.82      189.84     33.09 o 
   0 -14   3        2.60       19.23     22.33 o 
   1 -14   3       42.50        7.69     31.28 o 
   2 -14   3       20.65      -16.14     32.04 o 
  -8 -13   3       16.47       10.34     28.70 o 
  -7 -13   3       84.51       94.43     22.93 o 
  -6 -13   3       29.93       70.04     29.38 o 
  -5 -13   3       17.48       -1.35     28.55 o 
  -4 -13   3      101.67      113.17     30.22 o 
  -3 -13   3       54.34       60.96     29.92 o 
  -2 -13   3       16.34       -6.24     26.94 o 
  -1 -13   3        5.32      -15.11     26.58 o 
   0 -13   3      252.30      182.52     31.93 o 
   1 -13   3        1.77       -7.12     29.31 o 
   2 -13   3       57.13       29.31     31.41 o 
   3 -13   3       93.38       80.09     35.09 o 
   4 -13   3       30.01       51.51     34.42 o 
 -10 -12   3       12.98      -13.09     25.07 o 
  -9 -12   3        0.19       -4.16     17.94 o 
  -8 -12   3       65.48       62.93     15.82 o 
  -7 -12   3       14.60       14.59     14.57 o 
  -6 -12   3       46.05       17.82     16.44 o 
  -5 -12   3       57.61      101.71     28.35 o 
  -4 -12   3        5.34       -5.83     25.97 o 
  -3 -12   3       97.63       99.64     27.58 o 
  -2 -12   3      137.80      189.18     30.62 o 
  -1 -12   3       95.87      112.72     20.88 o 
   0 -12   3        0.88      -16.17     28.22 o 
   1 -12   3      438.99      492.57     38.97 o 
   2 -12   3        4.04       -1.96     31.00 o 
   3 -12   3       20.30       51.56     33.80 o 
   4 -12   3       86.54      102.21     26.90 o 
   5 -12   3       27.84       48.68     20.26 o 
   6 -12   3        3.18        6.38     18.15 o 
 -10 -11   3       19.08        9.98     15.79 o 
  -9 -11   3       38.44       30.87     15.42 o 
  -8 -11   3       19.42       11.45     14.75 o 
  -7 -11   3      160.65      141.79     16.08 o 
  -6 -11   3        0.00       11.86     14.46 o 
  -5 -11   3        7.27       10.55     15.54 o 
  -4 -11   3       31.85       57.62     29.73 o 
  -3 -11   3      210.99      201.31     16.30 o 
  -2 -11   3       94.33      117.33     15.71 o 
  -1 -11   3       45.89       34.62     18.74 o 
   0 -11   3      186.45      179.12     29.72 o 
   1 -11   3       26.75       30.30     13.79 o 
   2 -11   3      325.10      293.38     15.95 o 
   3 -11   3        0.28        0.13     13.26 o 
   4 -11   3        9.32       11.67     14.52 o 
   5 -11   3       90.28      100.98     19.08 o 
   6 -11   3       19.21       28.54     18.88 o 
   7 -11   3       34.93       37.00     20.30 o 
 -11 -10   3       17.06        0.77     26.55 o 
 -10 -10   3       40.04       52.29     16.19 o 
  -9 -10   3       77.17       94.97     16.26 o 
  -8 -10   3       63.75       49.32     15.47 o 
  -7 -10   3       27.07       20.44     15.07 o 
  -6 -10   3      325.13      356.35     18.73 o 
  -5 -10   3       12.11       17.33     10.68 o 
  -4 -10   3      102.42      111.06     13.86 o 
  -3 -10   3       34.94       56.83     14.60 o 
  -2 -10   3     1054.94      971.04     57.83 o 
  -1 -10   3      278.45      239.12     13.06 o 
   0 -10   3       50.70       40.96      8.23 o 
   1 -10   3      769.16      773.34     15.17 o 
   2 -10   3       44.31       52.78     10.00 o 
   3 -10   3      314.26      345.67     18.30 o 
   4 -10   3      133.70      113.65     18.02 o 
   5 -10   3      127.52      112.73     19.99 o 
   6 -10   3       22.16       22.86     18.18 o 
   7 -10   3       15.58       26.62     20.11 o 
   8 -10   3       88.25       97.54     31.92 o 
 -11  -9   3        2.23      -12.25     19.71 o 
 -10  -9   3       98.26      103.77     21.32 o 
  -9  -9   3       99.71      128.00     16.72 o 
  -8  -9   3       50.32       51.24     15.53 o 
  -7  -9   3      518.99      568.46     18.42 o 
  -6  -9   3      302.28      276.14     13.38 o 
  -5  -9   3       20.23       15.69     10.16 o 
  -4  -9   3       52.94       54.47     12.46 o 
  -3  -9   3      135.13      205.41     14.62 o 
  -2  -9   3       88.91       85.81      8.99 o 
  -1  -9   3     1301.25     1137.43     16.63 o 
   0  -9   3      245.40      308.39      9.91 o 
   1  -9   3       33.01       32.13      8.64 o 
   2  -9   3     1420.41     1463.89     45.39 o 
   3  -9   3      103.10      108.37     16.19 o 
   4  -9   3      130.20      110.17     17.14 o 
   5  -9   3       37.61       45.18     18.23 o 
   6  -9   3      191.81      205.99     21.69 o 
   7  -9   3        0.95        3.61     19.21 o 
   8  -9   3       18.49       40.81     20.38 o 
 -12  -8   3       85.55       87.42     28.62 o 
 -11  -8   3      125.59      118.60     14.90 o 
 -10  -8   3       29.77       43.53     13.32 o 
  -9  -8   3      173.28      201.75     14.21 o 
  -8  -8   3      222.38      219.32     12.01 o 
  -7  -8   3      163.80      143.08     10.56 o 
  -6  -8   3        0.60       -0.89      6.48 o 
  -5  -8   3        8.19       -0.81      6.31 o 
  -4  -8   3      102.24      121.89      6.53 o 
  -3  -8   3      633.00      716.88     30.08 o 
  -2  -8   3     1636.24     1255.71     57.31 o 
  -1  -8   3        2.67        1.05      5.49 o 
   0  -8   3      230.96      208.16      7.67 o 
   1  -8   3      363.82      389.85     13.90 o 
   2  -8   3      217.72      220.68     14.71 o 
   3  -8   3      931.19     1042.41     25.57 o 
   4  -8   3       65.88       52.43     17.41 o 
   5  -8   3       27.57        7.43     16.06 o 
   6  -8   3        3.22        5.09     17.31 o 
   7  -8   3      163.99      219.20     27.47 o 
   8  -8   3       16.73       15.51     19.70 o 
   9  -8   3       51.71       68.74     21.61 o 
 -12  -7   3       56.57       81.49     17.55 o 
 -11  -7   3       47.45       65.53     17.69 o 
 -10  -7   3      191.53      199.32     18.31 o 
  -9  -7   3      354.53      343.91     15.52 o 
  -8  -7   3       49.67       48.94     10.71 o 
  -7  -7   3       34.82       14.11      9.46 o 
  -6  -7   3        4.70       -1.76      9.25 o 
  -5  -7   3       18.26       22.61      5.88 o 
  -4  -7   3     1162.62     1147.15     16.28 o 
  -3  -7   3      218.74      167.03      5.69 o 
  -2  -7   3       17.58       14.86      3.40 o 
  -1  -7   3     3025.63     2645.35     42.78 o 
   0  -7   3       96.95      106.73      5.25 o 
   1  -7   3        8.78        8.20      3.40 o 
   2  -7   3       63.49       84.35     12.56 o 
   3  -7   3      110.66       88.90     14.06 o 
   4  -7   3      112.43      120.08     29.58 o 
   5  -7   3       32.61       27.99     16.89 o 
   6  -7   3       93.97       67.24     19.40 o 
   7  -7   3       25.35       19.91     19.28 o 
   8  -7   3      172.76      214.01     27.17 o 
   9  -7   3       18.97       30.48     16.06 o 
 -12  -6   3       46.14       73.90     21.91 o 
 -11  -6   3       78.24       84.48     19.27 o 
 -10  -6   3       29.40       27.76     12.69 o 
  -9  -6   3       69.09       73.92     11.13 o 
  -8  -6   3      153.55      123.20     12.68 o 
  -7  -6   3       25.25       23.03      9.30 o 
  -6  -6   3       86.49       87.79      9.55 o 
  -5  -6   3       76.78       56.71      8.14 o 
  -4  -6   3        8.47       -1.01      6.33 o 
  -3  -6   3      380.25      362.51     18.04 o 
  -2  -6   3     2591.63     2295.48     43.90 o 
  -1  -6   3       20.39       18.45      2.74 o 
   0  -6   3     2493.27     1972.90     35.48 o 
   1  -6   3      400.73      445.25     39.58 o 
   2  -6   3     1447.66     1722.34     29.57 o 
   3  -6   3      272.30      306.24     16.10 o 
   4  -6   3      184.36      164.31     16.30 o 
   5  -6   3        1.02        1.24     16.22 o 
   6  -6   3      111.11       52.62     20.88 o 
   7  -6   3      310.04      324.48     45.84 o 
   8  -6   3      102.77      145.24     22.51 o 
   9  -6   3      110.56      129.06     17.36 o 
  10  -6   3       49.46       49.62     21.42 o 
 -13  -5   3       32.44       24.23     29.93 o 
 -12  -5   3       17.67       14.78     14.05 o 
 -11  -5   3       84.36       85.09     14.50 o 
 -10  -5   3        4.34        7.18     12.65 o 
  -9  -5   3      130.85      113.53     13.83 o 
  -8  -5   3       87.37       76.11     11.84 o 
  -7  -5   3        2.59        9.38      8.02 o 
  -6  -5   3     1058.05     1123.97     13.50 o 
  -5  -5   3        4.22        3.42      4.41 o 
  -4  -5   3     1171.07     1164.59     22.95 o 
  -3  -5   3     1079.25     1070.42     12.47 o 
  -2  -5   3     1894.27     2144.83    110.45 o 
  -1  -5   3     7987.83     7600.34     72.67 o 
   0  -5   3       28.69       23.57      3.64 o 
   1  -5   3      299.29      342.59     22.02 o 
   2  -5   3      207.87      212.82     12.73 o 
   3  -5   3      213.05      139.99     13.71 o 
   4  -5   3      147.86      154.86     16.10 o 
   5  -5   3      505.66      445.82     21.37 o 
   6  -5   3       60.58       59.97     18.49 o 
   7  -5   3       26.72        7.97     19.74 o 
   8  -5   3      670.00      687.97     31.36 o 
   9  -5   3       33.12       39.63     15.58 o 
  10  -5   3       83.83       77.83     21.74 o 
  11  -5   3       25.94       46.00     29.02 o 
 -13  -4   3       22.30        6.45     21.51 o 
 -12  -4   3        8.95        5.23     14.42 o 
 -11  -4   3       17.90       23.07     14.24 o 
 -10  -4   3       47.45       49.18     13.05 o 
  -9  -4   3        3.02        1.39      9.89 o 
  -8  -4   3      171.05      176.74      9.62 o 
  -7  -4   3      777.22      676.45     13.55 o 
  -6  -4   3     4070.21     3867.09     27.77 o 
  -5  -4   3      139.53      161.28      6.90 o 
  -4  -4   3      273.49      271.90      6.66 o 
  -3  -4   3     2796.00     2792.65     26.83 o 
  -2  -4   3      591.91      526.61     22.92 o 
  -1  -4   3      353.03      329.94      4.08 o 
   0  -4   3     1209.74     1008.18     12.31 o 
   1  -4   3        3.34        5.26      3.45 o 
   2  -4   3        5.43        8.96      9.75 o 
   3  -4   3      426.06      390.79     50.72 o 
   4  -4   3     1593.35     1475.96     26.86 o 
   5  -4   3       22.95       13.58     15.08 o 
   6  -4   3      730.66      659.93     25.23 o 
   7  -4   3      104.24      132.36     14.71 o 
   8  -4   3      505.84      478.21     19.80 o 
   9  -4   3      152.70      141.11     13.21 o 
  10  -4   3       15.95       -0.69     20.23 o 
  11  -4   3       84.66       69.45     22.34 o 
 -13  -3   3        6.44        1.94     21.26 o 
 -12  -3   3        0.07       -3.18     14.03 o 
 -11  -3   3      119.59      117.14     15.63 o 
 -10  -3   3       12.18       29.23     10.75 o 
  -9  -3   3      295.07      326.75     14.54 o 
  -8  -3   3        5.12        4.87     10.26 o 
  -7  -3   3      281.83      279.14     12.47 o 
  -6  -3   3       94.13       91.11      9.67 o 
  -5  -3   3     3088.10     3187.76     22.38 o 
  -4  -3   3     1145.73     1111.85     14.88 o 
  -3  -3   3      700.61      672.91     10.88 o 
  -2  -3   3     1261.92     1070.25     28.19 o 
  -1  -3   3     2077.05     2142.37     12.00 o 
   0  -3   3      294.61      331.35      5.83 o 
   1  -3   3      705.18      526.47      8.92 o 
   2  -3   3      781.67      873.31     16.82 o 
   3  -3   3      501.17      486.02     25.40 o 
   4  -3   3      563.93      658.33     49.21 o 
   5  -3   3      978.08     1028.70     28.00 o 
   6  -3   3      225.24      262.19     14.45 o 
   7  -3   3      234.21      242.85     15.25 o 
   8  -3   3       99.75      106.73     12.03 o 
   9  -3   3      432.06      397.35     15.33 o 
  10  -3   3      112.24       99.29     22.10 o 
  11  -3   3        8.78       14.83     20.59 o 
  12  -3   3       56.43       52.08     30.08 o 
 -13  -2   3       28.71       10.65     30.11 o 
 -12  -2   3       17.00       16.47     14.58 o 
 -11  -2   3        8.74        1.42     13.60 o 
 -10  -2   3      103.45      100.92     13.03 o 
  -9  -2   3        0.58       -1.98     12.04 o 
  -8  -2   3      167.96      139.55     12.22 o 
  -7  -2   3        2.39       -4.07      9.95 o 
  -6  -2   3      635.71      647.57     13.76 o 
  -5  -2   3      335.41      326.00     10.91 o 
  -4  -2   3     1756.17     1494.76     15.30 o 
  -3  -2   3       43.91       26.15      7.43 o 
  -2  -2   3     1569.47     1484.36     24.02 o 
  -1  -2   3     1465.29     1252.32      7.97 o 
   0  -2   3     2456.01     2592.94     15.08 o 
   1  -2   3     2409.27     2294.18     42.82 o 
   2  -2   3      471.78      591.16     15.00 o 
   3  -2   3      385.14      370.58     16.93 o 
   4  -2   3       87.30       57.05      9.72 o 
   5  -2   3      935.67     1092.92     18.37 o 
   6  -2   3      489.49      500.77     15.71 o 
   7  -2   3       33.31       41.44      9.84 o 
   8  -2   3      244.30      237.48     12.51 o 
   9  -2   3       28.19       13.38     10.67 o 
  10  -2   3      142.56      113.18     22.05 o 
  11  -2   3      108.36       96.43     21.98 o 
  12  -2   3        5.19       11.75     20.93 o 
 -13  -1   3       30.67       20.30     31.05 o 
 -12  -1   3       28.06       27.27     16.12 o 
 -11  -1   3       50.16       56.51     13.98 o 
 -10  -1   3        0.15        1.81     13.07 o 
  -9  -1   3      166.69      192.36     13.79 o 
  -8  -1   3      218.07      218.56     13.60 o 
  -7  -1   3       50.17       54.34     10.81 o 
  -6  -1   3       70.17       45.09      9.20 o 
  -5  -1   3     6163.23     6496.53     44.42 o 
  -4  -1   3      566.53      586.77     11.55 o 
  -3  -1   3      176.39      162.93      9.00 o 
  -2  -1   3      863.13      697.90      7.55 o 
  -1  -1   3      172.34      177.19      3.56 o 
   0  -1   3      550.11      533.61     16.47 o 
   1  -1   3     1413.75     1424.60     18.73 o 
   2  -1   3      570.62      654.28     14.18 o 
   3  -1   3      502.05      560.10     13.33 o 
   4  -1   3      611.45      687.43     17.42 o 
   5  -1   3     1588.16     1709.78     25.60 o 
   6  -1   3     1074.05     1168.94     38.12 o 
   7  -1   3      703.13      748.71     14.14 o 
   8  -1   3       22.78       16.97      9.11 o 
   9  -1   3       71.84       72.79     10.21 o 
  10  -1   3      233.30      193.08     16.46 o 
  11  -1   3       97.01      104.69     24.30 o 
  12  -1   3        9.21       24.25     20.27 o 
 -13   0   3       32.47       46.34     22.46 o 
 -12   0   3       22.89       20.15     16.20 o 
 -11   0   3       44.42       46.17     15.78 o 
 -10   0   3       59.42       69.54     13.89 o 
  -9   0   3       82.24       64.77     12.67 o 
  -8   0   3      138.30      133.93     13.00 o 
  -7   0   3      266.17      232.04     13.07 o 
  -6   0   3      117.96      122.53     10.71 o 
  -5   0   3        0.25       10.14      9.00 o 
  -4   0   3    15385.18    15879.49    135.51 o 
  -3   0   3      984.58      911.65     22.65 o 
  -2   0   3     1263.36     1176.80     13.33 o 
  -1   0   3     8774.88     9342.13     26.92 o 
   1   0   3        9.07       16.91      4.55 o 
   2   0   3       78.46      126.62      5.36 o 
   3   0   3     5014.74     5030.92     50.75 o 
   4   0   3      892.38      825.46     18.36 o 
   5   0   3     2764.73     3076.42     55.50 o 
   6   0   3       97.99       87.93      7.53 o 
   7   0   3      858.42      735.65     13.18 o 
   8   0   3      485.66      536.77     17.03 o 
   9   0   3      361.05      323.19     16.63 o 
  10   0   3      120.41      108.26     19.87 o 
  11   0   3        0.89        7.09     19.90 o 
  12   0   3        8.53        9.05     17.53 o 
  13   0   3       10.40       -5.80     20.95 o 
 -12   1   3        6.51        8.53     16.91 o 
 -11   1   3        0.86        5.67     15.74 o 
 -10   1   3       85.65       66.98     16.53 o 
  -9   1   3        0.76       11.07     12.94 o 
  -8   1   3      150.11      151.26     13.13 o 
  -7   1   3        3.24        5.76     11.19 o 
  -6   1   3     1695.32     1567.70     23.35 o 
  -5   1   3     1477.58     1541.36     21.12 o 
  -4   1   3     2679.12     2754.25     54.05 o 
  -3   1   3    19628.96    20255.54    131.01 o 
  -2   1   3     4446.03     3978.03     19.30 o 
  -1   1   3     6068.29     6917.30     59.32 o 
   1   1   3     5116.86     5364.27     24.89 o 
   2   1   3     9996.97     9621.37     47.19 o 
   3   1   3        0.64        5.08      3.99 o 
   4   1   3      401.49      367.81      8.44 o 
   5   1   3      246.38      297.15      9.79 o 
   6   1   3     1292.94     1260.72     17.86 o 
   7   1   3      889.12      897.03     26.72 o 
   8   1   3      657.98      582.09     17.39 o 
   9   1   3      258.31      271.35     16.44 o 
  10   1   3       65.01       50.17     12.63 o 
  11   1   3      163.54      149.00     18.27 o 
  12   1   3        0.11        9.74     14.67 o 
  13   1   3       19.26        8.19     17.36 o 
 -12   2   3       45.64       35.89     21.43 o 
 -11   2   3        0.85       -3.08     16.10 o 
 -10   2   3       15.34        9.67     16.14 o 
  -9   2   3       99.96      114.78     16.55 o 
  -8   2   3      162.23      121.56     13.73 o 
  -7   2   3     2368.16     2471.90     50.77 o 
  -6   2   3     1274.75     1398.47     20.91 o 
  -5   2   3      260.22      288.64     11.52 o 
  -4   2   3    15693.76    17220.20    138.08 o 
  -3   2   3     3046.50     3358.71     21.48 o 
  -2   2   3     1453.45     1471.43     13.22 o 
  -1   2   3     1885.67     1836.08     16.61 o 
   0   2   3      134.22      125.94      4.11 o 
   1   2   3    10949.62    11467.12    183.83 o 
   2   2   3      606.95      712.91     26.08 o 
   3   2   3      666.42      720.94     10.67 o 
   4   2   3       54.21       36.22      5.06 o 
   5   2   3      821.10      881.34     16.58 o 
   6   2   3       60.35      128.78     10.05 o 
   7   2   3      965.25      867.89     15.24 o 
   8   2   3      558.67      603.53     15.32 o 
   9   2   3       36.83       32.57     11.58 o 
  10   2   3        3.39        7.27     11.35 o 
  11   2   3       45.14       41.32     13.81 o 
  12   2   3       74.11       74.92     15.14 o 
  13   2   3        4.73        0.60     16.92 o 
 -12   3   3        0.40       22.81     32.41 o 
 -11   3   3        6.49        0.74     16.76 o 
 -10   3   3        0.55        8.42     16.73 o 
  -9   3   3      339.27      309.50     19.87 o 
  -8   3   3      944.45      908.31     24.71 o 
  -7   3   3       53.15       40.38     12.82 o 
  -6   3   3     1566.50     1458.05     20.39 o 
  -5   3   3     2472.40     2568.46     38.48 o 
  -4   3   3      673.87      679.63     12.41 o 
  -3   3   3     3654.76     3892.20     31.48 o 
  -2   3   3     1893.52     1932.51     49.34 o 
  -1   3   3        8.77       27.75      5.37 o 
   0   3   3      116.15      140.58     10.06 o 
   1   3   3       43.56      150.52     22.72 o 
   2   3   3     6019.94     5918.84     71.72 o 
   3   3   3      241.38      239.01      3.84 o 
   4   3   3     1594.95     1389.00     13.21 o 
   5   3   3       27.87       27.11      6.29 o 
   6   3   3     2120.96     2050.40     36.47 o 
   7   3   3      842.64      944.35     14.28 o 
   8   3   3     1233.20     1240.95     17.13 o 
   9   3   3        8.45       17.94     10.16 o 
  10   3   3      161.92      138.68     11.76 o 
  11   3   3       39.12       30.99     11.21 o 
  12   3   3      122.39      152.55     15.57 o 
  13   3   3       25.63       25.08     17.73 o 
 -12   4   3        0.38        3.83     32.52 o 
 -11   4   3        2.47       11.36     20.53 o 
 -10   4   3       97.28       75.32     17.97 o 
  -9   4   3      204.52      196.34     19.38 o 
  -8   4   3        5.98       26.77     14.07 o 
  -7   4   3     1150.15     1226.97     23.11 o 
  -6   4   3      270.46      261.73     14.60 o 
  -5   4   3      821.19      873.22     17.82 o 
  -4   4   3      546.51      489.62     13.08 o 
  -3   4   3      180.96      156.62     10.94 o 
  -2   4   3     4689.04     5631.05     50.33 o 
  -1   4   3      195.39      346.31     25.96 o 
   0   4   3      599.90      603.23     12.69 o 
   1   4   3     1291.55     1507.67     15.71 o 
   2   4   3     6359.78     6274.11    152.02 o 
   3   4   3     2645.75     3727.21     45.46 o 
   4   4   3     4266.05     4889.66    100.52 o 
   5   4   3      804.48      911.69      9.98 o 
   6   4   3      281.72      265.44      9.72 o 
   7   4   3      420.79      401.52     11.64 o 
   8   4   3       96.14      108.95     10.11 o 
   9   4   3       44.13       48.43     10.26 o 
  10   4   3       44.16       37.97      9.86 o 
  11   4   3       21.03       21.17     10.42 o 
  12   4   3        1.73        7.90     16.32 o 
  13   4   3       78.76       95.00     18.50 o 
 -11   5   3        3.63        1.65     32.08 o 
 -10   5   3        7.92        4.79     16.77 o 
  -9   5   3       45.70       48.40     14.37 o 
  -8   5   3      246.58      291.73     17.11 o 
  -7   5   3        0.01        3.17     13.93 o 
  -6   5   3     1511.97     1419.43     24.40 o 
  -5   5   3       75.21       50.03     12.01 o 
  -4   5   3      725.50      706.48     14.84 o 
  -3   5   3      277.52      318.33     12.95 o 
  -2   5   3     1418.48     1415.02     34.30 o 
  -1   5   3     1637.32     1656.35    101.02 o 
   0   5   3        0.60       29.38      6.96 o 
   1   5   3    13017.55    12588.21    122.92 o 
   2   5   3     3708.44     3910.34     22.13 o 
   3   5   3     8180.73     8729.78     89.72 o 
   4   5   3     3549.30     4069.48     76.09 o 
   5   5   3      243.47      253.98      5.57 o 
   6   5   3      558.38      628.75      9.54 o 
   7   5   3       13.02       10.20      5.98 o 
   8   5   3      293.39      281.91      9.80 o 
   9   5   3       40.79       57.88      9.14 o 
  10   5   3       49.82       51.44      9.78 o 
  11   5   3        1.36       -1.25     12.25 o 
  12   5   3       21.84       22.66     15.44 o 
  13   5   3        0.56        8.78     21.38 o 
 -11   6   3        4.17        2.32     32.19 o 
 -10   6   3        3.53        5.86     14.69 o 
  -9   6   3       24.61       17.82     14.10 o 
  -8   6   3       93.95      108.47     15.51 o 
  -7   6   3      251.93      243.58     16.54 o 
  -6   6   3      340.39      340.48     17.45 o 
  -5   6   3       30.91       30.82     13.39 o 
  -4   6   3       65.78       44.29     11.79 o 
  -3   6   3       49.02       45.78     10.89 o 
  -2   6   3       28.57       60.05     13.39 o 
  -1   6   3     1676.50     1596.49     21.67 o 
   0   6   3      450.39      478.08     10.52 o 
   1   6   3      979.42     1243.69     68.48 o 
   2   6   3     4419.73     4688.12     34.59 o 
   3   6   3     1501.99     1202.03     29.78 o 
   4   6   3     2222.06     2844.13     63.41 o 
   5   6   3      105.79      127.96      4.62 o 
   6   6   3      102.85      114.17      5.92 o 
   7   6   3       37.09       51.39      6.20 o 
   8   6   3        0.64        4.16      6.54 o 
   9   6   3      185.94      194.21      9.31 o 
  10   6   3        1.61       13.66     11.19 o 
  11   6   3        7.24        3.40     13.66 o 
  12   6   3        9.77      -15.37     20.81 o 
  13   6   3      105.57       87.66     30.60 o 
 -10   7   3        0.39       -2.39     21.50 o 
  -9   7   3        3.56        5.44     14.61 o 
  -8   7   3       36.07       37.89     14.87 o 
  -7   7   3       16.52       10.82     14.01 o 
  -6   7   3      286.38      358.51     17.50 o 
  -5   7   3       81.98       62.43     13.86 o 
  -4   7   3      590.28      633.05     19.81 o 
  -3   7   3       13.85       71.98     13.67 o 
  -2   7   3      236.05      230.12     14.68 o 
  -1   7   3      104.13      108.44     19.64 o 
   0   7   3      887.62     1168.58     42.27 o 
   1   7   3      741.25      799.38     16.02 o 
   2   7   3       29.89       19.08      4.01 o 
   3   7   3      873.60      775.84     21.84 o 
   4   7   3      440.29      408.97      8.86 o 
   5   7   3     1147.77     1190.06     16.32 o 
   6   7   3      194.42      264.68      7.88 o 
   7   7   3      253.53      282.77      8.81 o 
   8   7   3      118.10      135.43      7.64 o 
   9   7   3        2.42       22.29     11.01 o 
  10   7   3       61.33       48.58     15.82 o 
  11   7   3       10.87       12.95     14.18 o 
  12   7   3        0.44      -20.38     20.38 o 
  13   7   3       68.72       89.14     31.08 o 
 -10   8   3       20.28        6.39     28.70 o 
  -9   8   3        3.17       -6.38     20.65 o 
  -8   8   3       91.03       91.40     17.95 o 
  -7   8   3       40.49       40.33     16.50 o 
  -6   8   3       41.36       37.90     16.05 o 
  -5   8   3      881.05      998.62     30.86 o 
  -4   8   3       33.50       25.33     14.12 o 
  -3   8   3      226.37      227.86     15.71 o 
  -2   8   3       71.02      185.39     11.84 o 
  -1   8   3     1247.68     1237.82     31.75 o 
   0   8   3      234.38      226.76      8.94 o 
   1   8   3      704.78      774.20     38.94 o 
   2   8   3     1137.21     1077.78     30.44 o 
   3   8   3      969.75      844.16     45.31 o 
   4   8   3     1266.81     1463.74     41.23 o 
   5   8   3        0.78       41.80      9.30 o 
   6   8   3       80.50       99.71     11.32 o 
   7   8   3       31.66       54.46     12.14 o 
   8   8   3       20.50       15.57      9.07 o 
   9   8   3        1.82        6.16      9.75 o 
  10   8   3        5.96        1.58     11.59 o 
  11   8   3       36.17       31.27     17.12 o 
  12   8   3       94.45      112.86     28.71 o 
  13   8   3        3.62       -5.18     27.49 o 
  -9   9   3       13.52        0.99     30.21 o 
  -8   9   3        5.96        9.64     16.89 o 
  -7   9   3      160.66      172.34     18.77 o 
  -6   9   3       17.07        4.91     16.55 o 
  -5   9   3       79.71       74.05     19.50 o 
  -4   9   3      791.61      868.68     27.06 o 
  -3   9   3       37.91       68.82     11.25 o 
  -2   9   3       64.09       62.52      9.80 o 
  -1   9   3        3.07       46.88     11.46 o 
   0   9   3     1918.76     1900.34     22.71 o 
   1   9   3      107.92      117.30     11.42 o 
   2   9   3      232.52      204.46      9.96 o 
   3   9   3     1555.78     1423.01     50.37 o 
   4   9   3     1329.17     1284.60     16.52 o 
   5   9   3      720.57      736.56     14.92 o 
   6   9   3      535.59      671.92     17.52 o 
   7   9   3       30.91       41.00     11.36 o 
   8   9   3        9.96       32.02     11.24 o 
   9   9   3       34.03       28.71     10.05 o 
  10   9   3        0.41       -1.57     10.41 o 
  11   9   3      162.77      207.17     16.04 o 
  12   9   3        0.71        0.23     16.92 o 
  13   9   3        1.20        0.91     18.63 o 
  -8  10   3        3.47       -3.72     21.67 o 
  -7  10   3        3.54        2.48     16.69 o 
  -6  10   3       71.06       50.50     16.97 o 
  -5  10   3       20.16       21.11     21.03 o 
  -4  10   3       41.57       66.99     15.11 o 
  -3  10   3      241.93      297.03     15.82 o 
  -2  10   3      259.05      257.57     11.77 o 
  -1  10   3       68.96       77.03      9.10 o 
   0  10   3       36.81       28.69      7.81 o 
   1  10   3     1969.41     1847.25     34.31 o 
   2  10   3      329.51      331.45     12.30 o 
   3  10   3      110.17      120.91      9.78 o 
   4  10   3      979.16      944.30     20.65 o 
   5  10   3      868.98      762.94     15.44 o 
   6  10   3      371.68      381.61     15.78 o 
   7  10   3      263.92      290.94     26.82 o 
   8  10   3      175.89      139.68     12.45 o 
   9  10   3       84.95       73.54     12.55 o 
  10  10   3       37.69       45.78     12.38 o 
  11  10   3       10.08        9.78     13.18 o 
  12  10   3       28.44       31.05     26.08 o 
  -7  11   3       51.68       55.05     30.31 o 
  -6  11   3        0.79        8.72     17.25 o 
  -5  11   3       14.41       15.91     18.24 o 
  -4  11   3       42.02       80.49     17.13 o 
  -3  11   3        0.88       22.14     12.85 o 
  -2  11   3       23.79       26.76     11.27 o 
  -1  11   3      267.90      339.54     19.55 o 
   0  11   3      254.00      273.43     15.67 o 
   1  11   3       51.02       29.32      9.91 o 
   2  11   3      476.85      520.33     17.24 o 
   3  11   3      697.15      717.80     29.49 o 
   4  11   3      621.25      624.38     29.91 o 
   5  11   3       43.81       74.91     13.52 o 
   6  11   3      132.09      152.90     18.60 o 
   7  11   3      119.10      115.28     13.66 o 
   8  11   3        9.25        7.00     12.56 o 
   9  11   3       52.01       59.50     14.75 o 
  10  11   3       39.78       46.55     15.02 o 
  11  11   3       28.01       36.07     24.92 o 
  -6  12   3       30.50       18.25     29.29 o 
  -5  12   3       16.32       45.59     37.91 o 
  -4  12   3        1.62       31.19     31.41 o 
  -3  12   3       28.04       50.81     16.92 o 
  -2  12   3       35.86       70.22     15.84 o 
  -1  12   3        1.71       13.73     14.66 o 
   0  12   3      190.96      201.50     16.32 o 
   1  12   3      985.72      936.11     29.32 o 
   2  12   3      104.51      100.40     13.55 o 
   3  12   3      153.47      132.87     13.86 o 
   4  12   3      154.62      154.17     14.93 o 
   5  12   3      281.93      260.28     20.21 o 
   6  12   3       36.89       57.87     30.16 o 
   7  12   3        1.11       97.27     30.58 o 
   8  12   3        0.32       -3.28     27.40 o 
   9  12   3       21.35       27.87     20.10 o 
  10  12   3       11.96        1.05     19.11 o 
  11  12   3        4.56       -9.00     24.58 o 
  -5  13   3        0.23        3.79     27.56 o 
  -4  13   3       85.84       92.56     22.29 o 
  -3  13   3       68.38       94.78     17.09 o 
  -2  13   3       37.59       41.09     15.72 o 
  -1  13   3      154.26      135.58     27.25 o 
   0  13   3       12.37       -4.44     20.21 o 
   1  13   3       51.19       25.49     15.84 o 
   2  13   3      424.83      432.06     23.92 o 
   3  13   3       36.97       32.92     27.12 o 
   4  13   3       38.38       50.80     19.38 o 
   5  13   3       15.53       27.52     26.97 o 
   6  13   3      150.96      133.97     30.84 o 
   7  13   3        9.06       28.88     27.83 o 
   8  13   3       14.05       37.67     30.52 o 
   9  13   3        4.08       -4.44     19.90 o 
  10  13   3       23.18      -16.63     27.09 o 
  -2  14   3       28.30        1.86     35.77 o 
  -1  14   3        0.56      -24.29     33.96 o 
   0  14   3       85.01       50.71     32.58 o 
   1  14   3       58.39      107.42     30.72 o 
   2  14   3       40.10       30.61     28.12 o 
   3  14   3      106.84       83.41     29.02 o 
   4  14   3        0.16        3.71     26.79 o 
   5  14   3        1.67      -10.26     26.64 o 
   6  14   3        1.53        7.33     26.29 o 
   7  14   3      151.37      166.23     33.20 o 
   9  14   3        1.71       11.74     29.22 o 
   1  15   3       84.62       92.57     30.61 o 
   2  15   3       19.04       25.74     28.77 o 
   3  15   3       22.74       12.81     28.71 o 
   4  15   3        2.59        9.71     29.52 o 
   5  15   3        3.94       -1.13     28.57 o 
  -6 -14   4       12.90        4.17     30.08 o 
  -5 -14   4       56.99       81.33     29.93 o 
  -4 -14   4       12.30       -2.25     28.67 o 
  -3 -14   4        0.04        0.34     28.23 o 
  -2 -14   4      114.57      114.36     30.54 o 
  -1 -14   4        0.96       30.37     28.75 o 
   0 -14   4       18.04       23.60     20.51 o 
   1 -14   4       60.30       28.88     31.93 o 
   2 -14   4       33.44      -10.59     32.03 o 
  -7 -13   4       22.73       21.32     29.61 o 
  -6 -13   4       94.75      114.31     22.88 o 
  -5 -13   4       30.88        5.60     28.67 o 
  -4 -13   4       54.51       26.85     27.87 o 
  -3 -13   4      174.41      197.04     32.92 o 
  -2 -13   4        3.20       -3.90     26.78 o 
  -1 -13   4       51.76       69.97     28.70 o 
   0 -13   4        3.54       13.25     19.89 o 
   1 -13   4       44.17        5.49     29.81 o 
   2 -13   4       22.16       11.02     31.47 o 
   3 -13   4       63.70       63.34     34.11 o 
  -9 -12   4       20.07       18.18     18.54 o 
  -8 -12   4        9.05       11.45     15.04 o 
  -7 -12   4        3.63       -1.64     14.90 o 
  -6 -12   4        1.62        3.65     14.71 o 
  -5 -12   4      212.53      239.62     19.44 o 
  -4 -12   4       57.08       10.77     26.46 o 
  -3 -12   4       87.69       99.10     28.07 o 
  -2 -12   4      331.00      340.30     33.96 o 
  -1 -12   4       24.16        9.27     12.82 o 
   0 -12   4      161.91       95.51     31.11 o 
   1 -12   4        8.04       17.36     30.32 o 
   2 -12   4      118.04       88.09     30.82 o 
   3 -12   4        4.27       17.91     30.69 o 
   4 -12   4       31.28       56.26     33.48 o 
   5 -12   4       27.38       82.22     42.33 o 
   6 -12   4       11.87        3.28     18.52 o 
 -10 -11   4        3.61       13.09     26.82 o 
  -9 -11   4        0.22        4.41     15.16 o 
  -8 -11   4       23.35       44.52     15.39 o 
  -7 -11   4       37.06       36.61     14.94 o 
  -6 -11   4      166.09      177.57     16.99 o 
  -5 -11   4        1.06       -3.99     16.13 o 
  -4 -11   4      687.54      801.23     42.78 o 
  -3 -11   4      128.43      115.53     16.02 o 
  -2 -11   4      394.55      416.47     20.46 o 
  -1 -11   4      108.94       85.66     14.08 o 
   0 -11   4        4.10       12.28     27.48 o 
   1 -11   4        2.24        2.32     13.50 o 
   2 -11   4       32.73       63.30     12.66 o 
   3 -11   4      126.84      111.91     14.63 o 
   4 -11   4       12.84        9.60     13.83 o 
   5 -11   4       53.79       64.55     17.90 o 
   6 -11   4       61.55       56.96     18.88 o 
   7 -11   4       49.70       38.15     19.81 o 
 -10 -10   4        0.32        6.30     16.02 o 
  -9 -10   4        1.70        5.12     15.01 o 
  -8 -10   4       15.32        3.87     15.06 o 
  -7 -10   4      136.49      111.50     16.11 o 
  -6 -10   4      606.85      590.04     21.69 o 
  -5 -10   4      218.08      243.62     14.06 o 
  -4 -10   4      161.06      138.13     14.94 o 
  -3 -10   4      474.81      462.43     66.67 o 
  -2 -10   4       38.29       50.04     14.35 o 
  -1 -10   4        5.60        1.73      8.83 o 
   0 -10   4      220.68      168.89     12.23 o 
   1 -10   4       76.55       71.44      9.90 o 
   2 -10   4       57.31       52.48     11.63 o 
   3 -10   4        6.38       22.57     14.64 o 
   4 -10   4      339.22      308.35     20.56 o 
   5 -10   4       10.23       19.91     17.05 o 
   6 -10   4       73.85       85.27     19.60 o 
   7 -10   4       67.87       63.38     20.19 o 
   8 -10   4       85.78      115.27     31.69 o 
 -11  -9   4        3.86        0.05     27.75 o 
 -10  -9   4       13.90        9.78     19.70 o 
  -9  -9   4       71.17       68.51     15.82 o 
  -8  -9   4       77.97       70.33     15.93 o 
  -7  -9   4      135.71      108.54     12.32 o 
  -6  -9   4        6.81       15.15     10.57 o 
  -5  -9   4       23.46       16.89      9.87 o 
  -4  -9   4      624.92      701.34     55.96 o 
  -3  -9   4       29.37       24.47     12.34 o 
  -2  -9   4      270.04      318.23     16.71 o 
  -1  -9   4      105.45      107.06      8.40 o 
   0  -9   4       51.23       54.64      8.25 o 
   1  -9   4      112.53      119.41     10.01 o 
   2  -9   4      231.20      265.32     15.26 o 
   3  -9   4      139.65      124.86     16.03 o 
   4  -9   4        8.29       10.68     15.72 o 
   5  -9   4      447.62      436.97     23.37 o 
   6  -9   4        2.79        5.96     18.79 o 
   7  -9   4      132.13      122.21     20.71 o 
   8  -9   4       17.81       35.89     20.07 o 
 -11  -8   4        0.17        9.29     16.87 o 
 -10  -8   4      151.67      134.49     14.68 o 
  -9  -8   4       27.95       27.76     10.18 o 
  -8  -8   4        1.36        4.09      9.74 o 
  -7  -8   4       76.36       60.33      9.73 o 
  -6  -8   4      231.53      210.64     10.15 o 
  -5  -8   4       23.25       15.76      7.12 o 
  -4  -8   4        0.34        3.72      6.79 o 
  -3  -8   4     1610.93     1799.79     91.05 o 
  -2  -8   4       19.59       16.07      4.31 o 
  -1  -8   4      166.81      202.50      7.78 o 
   0  -8   4      357.91      301.56     10.23 o 
   1  -8   4      381.59      380.00     11.85 o 
   2  -8   4       10.08        3.71     12.07 o 
   3  -8   4      448.42      491.87     20.47 o 
   4  -8   4      555.69      476.93     22.38 o 
   5  -8   4      179.38      160.15     18.89 o 
   6  -8   4       97.27       97.32     22.02 o 
   7  -8   4       84.26       93.54     20.56 o 
   8  -8   4      152.66      157.05     22.41 o 
   9  -8   4        5.05       25.22     20.61 o 
 -11  -7   4       71.16       72.64     18.03 o 
 -10  -7   4        7.20        8.74     13.32 o 
  -9  -7   4       10.01       23.79     10.34 o 
  -8  -7   4        7.21       13.22     10.19 o 
  -7  -7   4      133.03      112.78     10.64 o 
  -6  -7   4        1.06       -4.65     10.18 o 
  -5  -7   4      997.76      971.51     13.47 o 
  -4  -7   4      406.94      460.20     10.87 o 
  -3  -7   4       17.81       23.08      3.99 o 
  -2  -7   4       65.60       79.05      3.78 o 
  -1  -7   4        2.26       16.43      4.59 o 
   0  -7   4      805.02      710.71     32.60 o 
   1  -7   4       68.94       62.27      8.33 o 
   2  -7   4      444.05      364.76     30.89 o 
   3  -7   4       21.66        8.78      7.43 o 
   4  -7   4      146.53      172.50     17.41 o 
   5  -7   4      854.18      842.66     36.00 o 
   6  -7   4      311.21      354.96     22.58 o 
   7  -7   4       22.58        8.96     19.16 o 
   8  -7   4       81.54      133.72     22.23 o 
   9  -7   4      112.95      124.89     22.36 o 
 -12  -6   4       28.06       46.01     22.04 o 
 -11  -6   4        2.12       14.10     17.01 o 
 -10  -6   4        3.75       -0.77     12.89 o 
  -9  -6   4      107.35       91.77     11.25 o 
  -8  -6   4        4.00       -3.45     11.28 o 
  -7  -6   4        7.53       -1.42      9.64 o 
  -6  -6   4     1409.96     1443.63     18.61 o 
  -5  -6   4      241.98      238.27     10.17 o 
  -4  -6   4       38.67       29.86      6.21 o 
  -3  -6   4     1190.84     1252.01     61.71 o 
  -2  -6   4      247.15      187.73     33.36 o 
  -1  -6   4       11.41       14.56      3.58 o 
   0  -6   4       23.04       38.92      6.33 o 
   1  -6   4     1625.87     1842.56     24.26 o 
   2  -6   4        8.87       17.96      5.91 o 
   3  -6   4       88.70       76.90     13.55 o 
   4  -6   4        6.42        8.46     13.89 o 
   5  -6   4      553.08      594.58     23.17 o 
   6  -6   4       69.21       63.75     18.48 o 
   7  -6   4       72.62       62.60     30.70 o 
   8  -6   4      574.66      610.95     28.38 o 
   9  -6   4        1.37       16.12     20.10 o 
  10  -6   4      128.90      137.72     23.14 o 
  11  -6   4       11.05       23.66     23.99 o 
 -12  -5   4        1.74        3.02     16.91 o 
 -11  -5   4        0.41       -4.25     14.14 o 
 -10  -5   4       94.47       95.23     13.83 o 
  -9  -5   4       25.15       15.60     10.76 o 
  -8  -5   4       94.32       97.16     12.44 o 
  -7  -5   4      405.50      413.09     13.30 o 
  -6  -5   4        0.19        7.01      6.50 o 
  -5  -5   4     1240.97     1174.32     23.23 o 
  -4  -5   4        7.64        9.98      2.27 o 
  -3  -5   4      188.11      213.17      6.69 o 
  -2  -5   4     1797.92     1968.95     47.64 o 
  -1  -5   4     1579.35     1331.12      8.34 o 
   0  -5   4      156.28      154.61      4.11 o 
   1  -5   4      215.24      194.93      7.97 o 
   2  -5   4       14.40       26.52      6.08 o 
   3  -5   4       97.02       99.42     13.09 o 
   4  -5   4     1096.73     1185.83     25.74 o 
   5  -5   4      579.08      706.30     23.79 o 
   6  -5   4      691.82      793.08     26.66 o 
   7  -5   4      286.03      259.71     22.35 o 
   8  -5   4       32.43       64.90     34.87 o 
   9  -5   4      143.06      145.86     16.21 o 
  10  -5   4       18.36       12.54     21.54 o 
  11  -5   4       49.25       40.70     32.39 o 
 -12  -4   4        0.12        5.73     16.68 o 
 -11  -4   4       50.12       44.49     14.99 o 
 -10  -4   4       23.91       29.63     13.60 o 
  -9  -4   4      288.64      272.11     15.85 o 
  -8  -4   4       35.87       43.57      9.10 o 
  -7  -4   4        1.01        6.00      8.54 o 
  -6  -4   4      865.16      841.33     19.71 o 
  -5  -4   4       87.24       74.15      6.57 o 
  -4  -4   4     2096.24     2129.65     27.93 o 
  -3  -4   4      943.55      944.28     28.37 o 
  -2  -4   4     1195.17      988.75     49.59 o 
  -1  -4   4      718.53      728.07      6.17 o 
   0  -4   4      335.61      222.65      7.48 o 
   1  -4   4       91.38      107.09      6.71 o 
   2  -4   4      123.04      119.10      7.05 o 
   3  -4   4       11.23       16.26     11.63 o 
   4  -4   4      201.78      231.57     29.42 o 
   5  -4   4      898.92      960.09     25.22 o 
   6  -4   4      447.73      535.89     23.76 o 
   7  -4   4      182.15      217.22     21.51 o 
   8  -4   4        5.05       18.70     20.14 o 
   9  -4   4        5.40        9.95     14.16 o 
  10  -4   4       99.60      126.09     21.94 o 
  11  -4   4       36.55       44.09     21.89 o 
  12  -4   4       15.98       11.06     26.09 o 
 -12  -3   4        4.79       -2.58     14.46 o 
 -11  -3   4       10.81       -3.29     14.34 o 
 -10  -3   4       36.89       32.85     13.41 o 
  -9  -3   4        0.15        2.29     11.26 o 
  -8  -3   4      600.14      590.04     19.18 o 
  -7  -3   4      262.21      244.69     12.30 o 
  -6  -3   4      363.84      380.61     12.18 o 
  -5  -3   4     1269.90     1301.10     32.47 o 
  -4  -3   4       24.28       37.00      6.85 o 
  -3  -3   4      270.31      335.41      8.29 o 
  -2  -3   4      131.72      110.21      3.57 o 
  -1  -3   4     2572.81     2763.11     42.29 o 
   0  -3   4       35.42      102.27     14.37 o 
   1  -3   4     2185.41     1995.72     20.77 o 
   2  -3   4     1785.45     1719.61     49.64 o 
   3  -3   4      395.42      435.92     24.44 o 
   4  -3   4      262.46      227.91      8.44 o 
   5  -3   4      238.02      217.34     16.83 o 
   6  -3   4      416.95      425.24     20.09 o 
   7  -3   4      247.48      235.95     14.77 o 
   8  -3   4      223.24      223.74     15.89 o 
   9  -3   4        1.79       17.41     11.25 o 
  10  -3   4       30.31       32.56     20.54 o 
  11  -3   4      130.68      143.20     22.92 o 
  12  -3   4        4.01        6.43     19.25 o 
 -12  -2   4       12.70        6.08     14.87 o 
 -11  -2   4       75.18       82.64     13.82 o 
 -10  -2   4       56.37       51.87     13.14 o 
  -9  -2   4      169.28      163.23     13.66 o 
  -8  -2   4        3.71       -0.67     10.79 o 
  -7  -2   4      781.10      758.78     16.23 o 
  -6  -2   4        8.19       -2.99      8.85 o 
  -5  -2   4      490.49      638.77     13.26 o 
  -4  -2   4     1428.56     1311.70     20.24 o 
  -3  -2   4      629.23      678.45     12.71 o 
  -2  -2   4       63.15       51.82      5.18 o 
  -1  -2   4      734.34      704.12     18.87 o 
   0  -2   4    11858.16    10658.00     51.39 o 
   1  -2   4     3872.45     3576.93     44.81 o 
   2  -2   4      219.21      212.60      4.65 o 
   3  -2   4      979.67      741.63     10.96 o 
   4  -2   4      211.35      145.30      6.43 o 
   5  -2   4      565.16      584.79     16.38 o 
   6  -2   4        9.47       23.09     11.02 o 
   7  -2   4      380.33      420.80     22.02 o 
   8  -2   4        3.89        7.88      9.79 o 
   9  -2   4      117.62      141.45     11.72 o 
  10  -2   4      193.14      185.78     22.87 o 
  11  -2   4       35.48       49.86     22.03 o 
  12  -2   4       36.01       44.91     16.92 o 
 -12  -1   4        0.67        0.61     17.05 o 
 -11  -1   4       36.68       27.90     13.64 o 
 -10  -1   4       93.08       85.67     13.94 o 
  -9  -1   4       71.81       98.54     13.40 o 
  -8  -1   4      188.49      166.76     13.21 o 
  -7  -1   4       46.74       46.42     11.01 o 
  -6  -1   4      574.57      517.93     13.69 o 
  -5  -1   4      698.50      798.98     14.53 o 
  -4  -1   4      345.01      303.74     10.54 o 
  -3  -1   4      852.22     1006.29     38.71 o 
  -2  -1   4        6.04        6.59      4.87 o 
  -1  -1   4     6861.99     6911.53     48.27 o 
   0  -1   4     7359.00     7004.86     37.38 o 
   1  -1   4    48440.42    50714.15    336.05 o 
   2  -1   4     2284.14     2560.28     37.57 o 
   3  -1   4     4798.32     4633.17     80.19 o 
   4  -1   4      172.22      140.78      5.58 o 
   5  -1   4     1944.67     2017.76     59.69 o 
   6  -1   4       97.74      116.28     14.38 o 
   7  -1   4       43.75       63.49      9.01 o 
   8  -1   4      895.55      808.34     20.21 o 
   9  -1   4       50.00       31.02     13.23 o 
  10  -1   4       52.08       44.43     20.47 o 
  11  -1   4      126.18      108.35     21.61 o 
  12  -1   4       70.07       80.73     17.20 o 
 -12   0   4       12.20       35.43     16.84 o 
 -11   0   4        0.19       -9.15     13.45 o 
 -10   0   4       96.65       88.41     14.21 o 
  -9   0   4      185.28      167.27     14.34 o 
  -8   0   4        8.50       -4.69     11.32 o 
  -7   0   4      821.02      813.84     19.82 o 
  -6   0   4       90.24       62.86     10.47 o 
  -5   0   4       98.09      138.62      9.93 o 
  -4   0   4      263.79      259.80     13.32 o 
  -3   0   4      523.91      599.68     22.49 o 
  -2   0   4      125.69      116.39      8.52 o 
  -1   0   4    12060.56    11782.39     82.03 o 
   0   0   4     8572.98     8589.87     68.15 o 
   1   0   4    17952.94    20403.31    199.09 o 
   2   0   4     3994.37     3456.31     23.35 o 
   3   0   4      149.29      195.23      8.86 o 
   4   0   4      351.25      306.09      7.38 o 
   5   0   4      336.95      298.38      7.65 o 
   6   0   4     2014.42     2172.12     54.70 o 
   7   0   4       71.94       80.39      9.82 o 
   8   0   4       63.65       49.92      8.54 o 
   9   0   4      300.15      301.10     15.85 o 
  10   0   4       61.55       57.27     19.12 o 
  11   0   4      244.04      250.28     16.98 o 
  12   0   4        5.17       -2.91     14.13 o 
  13   0   4       52.97       29.37     17.95 o 
 -12   1   4        0.81        2.73     20.42 o 
 -11   1   4       45.21       45.39     16.88 o 
 -10   1   4       33.12       25.75     13.43 o 
  -9   1   4      476.64      450.52     17.74 o 
  -8   1   4        2.34        4.77     11.77 o 
  -7   1   4        0.42      -11.17     11.43 o 
  -6   1   4      970.77     1017.77     23.63 o 
  -5   1   4      147.28      143.00     10.42 o 
  -4   1   4      649.71      811.54     19.13 o 
  -3   1   4      179.85      218.32     11.62 o 
  -2   1   4       85.68       96.52      8.97 o 
  -1   1   4     4652.79     4707.06     33.81 o 
   0   1   4      156.73      115.09      4.29 o 
   1   1   4    25148.56    26128.80    144.11 o 
   2   1   4      909.39      917.12     12.20 o 
   3   1   4     1160.96     1153.99     21.75 o 
   4   1   4        0.09        0.42      4.16 o 
   5   1   4       19.17       14.21      3.27 o 
   6   1   4      130.32      180.12      9.11 o 
   7   1   4      172.39      245.52     12.72 o 
   8   1   4       34.89       62.49     10.08 o 
   9   1   4       94.96       89.52     11.16 o 
  10   1   4      111.11      122.84     11.98 o 
  11   1   4       81.88       72.11     15.05 o 
  12   1   4      137.53      132.31     16.05 o 
  13   1   4        3.11       19.11     17.19 o 
 -12   2   4       14.23        2.57     20.82 o 
 -11   2   4        6.76       18.55     16.81 o 
 -10   2   4       24.91       22.65     16.28 o 
  -9   2   4       53.46       40.86     14.02 o 
  -8   2   4      373.04      361.00     16.00 o 
  -7   2   4      254.60      264.69     14.19 o 
  -6   2   4       25.96       44.50     11.84 o 
  -5   2   4     3757.04     3666.34     31.57 o 
  -4   2   4      144.69      224.13     10.70 o 
  -3   2   4       12.74       25.81      8.75 o 
  -2   2   4      539.51      552.08     10.27 o 
  -1   2   4     3560.17     3396.67     21.12 o 
   0   2   4     1011.99     1075.66      9.38 o 
   1   2   4       20.64       23.07      2.40 o 
   2   2   4     9068.71     8676.27     27.29 o 
   3   2   4        4.96        7.28      4.45 o 
   4   2   4      572.27      596.40      8.07 o 
   5   2   4       74.60       64.91      6.70 o 
   6   2   4      325.52      326.59      9.15 o 
   7   2   4      183.10      250.19     10.20 o 
   8   2   4       69.72      102.31      9.92 o 
   9   2   4      146.72      124.64     11.03 o 
  10   2   4       78.31       83.83     11.22 o 
  11   2   4       79.71       73.06     13.82 o 
  12   2   4        0.21        3.46     13.89 o 
  13   2   4      105.38      103.75     16.21 o 
 -12   3   4        6.80       -9.96     33.44 o 
 -11   3   4        0.43       -5.33     17.34 o 
 -10   3   4      167.56      127.58     18.24 o 
  -9   3   4      493.84      495.08     22.55 o 
  -8   3   4        3.68       28.68     16.08 o 
  -7   3   4      544.59      504.41     18.41 o 
  -6   3   4      838.06      882.09     18.53 o 
  -5   3   4      162.07      162.75     10.62 o 
  -4   3   4       80.85       56.17      8.81 o 
  -3   3   4     1249.37     1364.41     18.06 o 
  -2   3   4     5151.58     5205.70     27.86 o 
  -1   3   4        0.29        4.08      5.12 o 
   0   3   4      865.44      976.66     19.26 o 
   1   3   4     3418.37     3654.62     28.82 o 
   2   3   4        5.75       10.71      2.37 o 
   3   3   4     1440.36     1151.95     12.52 o 
   4   3   4      874.19      717.25     20.08 o 
   5   3   4       19.48       38.67      5.95 o 
   6   3   4        0.31       28.38      9.27 o 
   7   3   4     1051.03     1187.01     19.41 o 
   8   3   4      112.66      162.74     11.98 o 
   9   3   4      573.66      643.08     17.01 o 
  10   3   4      279.92      285.75     12.87 o 
  11   3   4       52.83       49.34     13.48 o 
  12   3   4       44.91       31.18     13.89 o 
  13   3   4        1.48       12.60     14.17 o 
  14   3   4       10.43       22.53     28.71 o 
 -11   4   4       66.86       59.66     22.79 o 
 -10   4   4       28.57       22.35     17.05 o 
  -9   4   4       54.78       69.75     17.67 o 
  -8   4   4      674.52      631.14     23.41 o 
  -7   4   4      127.21      146.00     15.43 o 
  -6   4   4        1.92        3.71     13.30 o 
  -5   4   4       85.04      103.69     10.28 o 
  -4   4   4     1161.54     1142.10     15.72 o 
  -3   4   4       74.70       56.69      7.91 o 
  -2   4   4     1222.30     1386.57     16.36 o 
  -1   4   4     5279.91     5218.67     47.46 o 
   0   4   4      272.74      315.38     10.06 o 
   1   4   4      150.78      173.34      8.27 o 
   2   4   4      304.27      270.23      9.00 o 
   3   4   4      409.80      352.52     13.47 o 
   4   4   4     1261.28     1284.65     13.97 o 
   5   4   4       36.46       35.84      5.16 o 
   6   4   4      905.96      889.94     13.54 o 
   7   4   4      677.45      736.28     20.57 o 
   8   4   4     1440.29     1406.89     39.19 o 
   9   4   4      948.33      994.94     16.63 o 
  10   4   4       56.13       51.47      9.64 o 
  11   4   4      210.14      200.42     14.18 o 
  12   4   4        5.12       -9.73     13.07 o 
  13   4   4       32.98       49.10     17.52 o 
 -11   5   4       40.21        3.19     33.28 o 
 -10   5   4       35.94       50.89     18.41 o 
  -9   5   4       72.50       54.59     17.55 o 
  -8   5   4       12.99        5.88     14.07 o 
  -7   5   4      259.59      230.70     16.12 o 
  -6   5   4      614.05      696.95     19.80 o 
  -5   5   4       18.17       12.01     12.47 o 
  -4   5   4      435.02      453.82     13.72 o 
  -3   5   4     1862.15     1784.03     26.82 o 
  -2   5   4      550.06      665.96     17.11 o 
  -1   5   4      992.75      994.67     16.72 o 
   0   5   4     1394.43     1319.40     27.38 o 
   1   5   4       19.17       49.16     18.34 o 
   2   5   4      441.05      638.10     30.81 o 
   3   5   4     1249.87     1182.03     25.33 o 
   4   5   4     2474.09     2759.33    125.32 o 
   5   5   4      250.16      298.60      6.09 o 
   6   5   4       39.36       15.03      5.75 o 
   7   5   4        1.45        3.02      6.38 o 
   8   5   4      893.66      937.09     19.35 o 
   9   5   4       22.80       15.86      8.60 o 
  10   5   4       41.99       45.10      9.56 o 
  11   5   4      116.14      125.20     12.91 o 
  12   5   4        6.40       -3.93     15.72 o 
  13   5   4       22.20       32.94     21.90 o 
 -10   6   4       26.49       11.19     33.23 o 
  -9   6   4        0.30       -0.26     14.15 o 
  -8   6   4       66.48       49.40     14.67 o 
  -7   6   4      118.19       87.66     14.75 o 
  -6   6   4      233.47      222.61     16.11 o 
  -5   6   4      392.00      387.18     17.15 o 
  -4   6   4      157.49      120.69     11.35 o 
  -3   6   4      203.30      175.35     12.44 o 
  -2   6   4     1569.53     1630.56     31.43 o 
  -1   6   4     1482.85     1563.34     22.95 o 
   0   6   4       18.55       34.88      8.23 o 
   1   6   4     3671.93     3862.59     57.78 o 
   2   6   4      273.02      894.43     43.78 o 
   3   6   4      193.76      202.16     13.32 o 
   4   6   4      709.75      822.71     16.00 o 
   5   6   4       61.75       92.31      4.80 o 
   6   6   4        0.30        8.14      3.92 o 
   7   6   4      175.29      160.23      7.66 o 
   8   6   4      294.57      256.84      9.85 o 
   9   6   4      261.05      245.27     11.47 o 
  10   6   4      201.57      208.87     13.22 o 
  11   6   4       36.25       27.24     13.77 o 
  12   6   4        6.74       -3.09     20.58 o 
  13   6   4       24.02        8.99     28.36 o 
 -10   7   4       51.55       51.76     22.91 o 
  -9   7   4        0.42      -14.18     14.70 o 
  -8   7   4       34.05       25.92     14.42 o 
  -7   7   4       49.43       33.05     14.39 o 
  -6   7   4      375.57      380.20     17.72 o 
  -5   7   4       81.43       86.82     13.89 o 
  -4   7   4        4.29        6.77     11.64 o 
  -3   7   4     1411.52     1313.69     23.65 o 
  -2   7   4       95.19       95.02     12.63 o 
  -1   7   4     2041.73     2115.65     20.80 o 
   0   7   4     4528.51     4921.88     89.32 o 
   1   7   4       49.10       42.45      5.76 o 
   2   7   4       49.95       46.43      4.58 o 
   3   7   4       28.66       39.52     10.17 o 
   4   7   4      612.23      630.23     12.25 o 
   5   7   4      311.86      404.42     11.82 o 
   6   7   4      261.43      235.02     13.36 o 
   7   7   4       14.12        4.26      6.40 o 
   8   7   4      316.83      338.74      9.14 o 
   9   7   4      290.85      260.65     17.81 o 
  10   7   4       94.26       76.87     16.25 o 
  11   7   4       74.23       71.19     16.86 o 
  12   7   4       18.89       21.00     20.18 o 
  13   7   4        5.25        6.23     28.02 o 
  -9   8   4        4.98        9.88     17.73 o 
  -8   8   4        0.67       -3.76     14.47 o 
  -7   8   4       37.62       31.70     14.63 o 
  -6   8   4      117.39      105.39     17.32 o 
  -5   8   4      845.28      951.98     24.75 o 
  -4   8   4       35.51       17.29     14.73 o 
  -3   8   4       13.42       25.82     13.22 o 
  -2   8   4     2132.98     2046.63     39.65 o 
  -1   8   4       25.98       31.31      9.15 o 
   0   8   4       19.28       17.55      8.38 o 
   1   8   4     1953.74     2117.16     18.35 o 
   2   8   4     1097.73      983.27     57.78 o 
   3   8   4        0.88       22.44      6.62 o 
   4   8   4      932.56      947.60     14.33 o 
   5   8   4      835.60      912.60     19.39 o 
   6   8   4       79.08      128.71     10.47 o 
   7   8   4      130.07      139.49     12.93 o 
   8   8   4       32.61       16.44      9.25 o 
   9   8   4      340.59      322.96     14.29 o 
  10   8   4       50.63       38.69     13.04 o 
  11   8   4       37.35       32.16     13.27 o 
  12   8   4       48.20       35.22     28.18 o 
  13   8   4        0.38       -1.62     27.36 o 
  -8   9   4        3.03       -1.87     17.13 o 
  -7   9   4        0.17        8.11     16.71 o 
  -6   9   4       69.34       72.05     16.68 o 
  -5   9   4       73.74       69.10     16.03 o 
  -4   9   4      595.08      621.40     21.28 o 
  -3   9   4      138.34      145.60     12.37 o 
  -2   9   4       23.55       39.45      9.99 o 
  -1   9   4     1745.63     1494.53     34.15 o 
   0   9   4       46.72      118.45     13.35 o 
   1   9   4       55.90       74.93     13.83 o 
   2   9   4       16.15       39.08     11.86 o 
   3   9   4       38.89       39.15      4.84 o 
   4   9   4      181.12      203.84      9.96 o 
   5   9   4      965.85      998.18     16.90 o 
   6   9   4      631.44      669.02     15.34 o 
   7   9   4      167.46      238.45     13.73 o 
   8   9   4      112.12      122.53     12.09 o 
   9   9   4        4.01      -10.16     12.61 o 
  10   9   4      264.69      275.35     14.72 o 
  11   9   4       25.42       47.74     18.01 o 
  12   9   4       12.59       15.54     17.33 o 
  13   9   4       17.46       24.94     26.18 o 
  -8  10   4        0.91        5.97     29.59 o 
  -7  10   4        8.29        5.48     17.31 o 
  -6  10   4        2.24        1.23     16.64 o 
  -5  10   4      237.48      279.70     19.57 o 
  -4  10   4       53.66       55.21     15.78 o 
  -3  10   4      489.29      463.29     17.51 o 
  -2  10   4      136.65      146.03     11.17 o 
  -1  10   4        1.59        1.09      8.85 o 
   0  10   4      229.80      221.96     10.01 o 
   1  10   4       93.39      175.32     12.24 o 
   2  10   4      253.28      253.36     15.68 o 
   3  10   4      367.26      306.78     15.88 o 
   4  10   4      259.71      334.02     16.33 o 
   5  10   4       93.01       82.35     10.04 o 
   6  10   4      689.76      700.05     16.00 o 
   7  10   4      320.22      347.92     15.82 o 
   8  10   4      112.33      142.02     14.15 o 
   9  10   4      287.22      308.09     17.88 o 
  10  10   4        9.01       21.96     14.01 o 
  11  10   4       82.42       68.98     16.61 o 
  12  10   4        9.78       24.94     23.48 o 
  -7  11   4        0.18       -5.02     29.50 o 
  -6  11   4       60.18       67.11     17.85 o 
  -5  11   4        0.26        5.07     16.20 o 
  -4  11   4      473.38      464.62     22.13 o 
  -3  11   4       26.49       47.79     13.07 o 
  -2  11   4        1.14       -3.60     14.57 o 
  -1  11   4      825.92      702.14     22.70 o 
   0  11   4      136.72      135.27     13.53 o 
   1  11   4       15.30       18.00     10.49 o 
   2  11   4      203.28      216.39     12.13 o 
   3  11   4      171.73      161.19     14.75 o 
   4  11   4       30.07       46.04     13.88 o 
   5  11   4      280.92      295.66     16.13 o 
   6  11   4       59.67       85.16     14.15 o 
   7  11   4      326.92      385.65     22.48 o 
   8  11   4      168.72      141.56     19.74 o 
   9  11   4       17.40        6.24     13.28 o 
  10  11   4       59.38       46.59     14.19 o 
  11  11   4        7.69        8.78     17.83 o 
  -5  12   4        7.96       40.73     18.55 o 
  -4  12   4        2.50       21.38     21.57 o 
  -3  12   4      548.40      560.41     22.67 o 
  -2  12   4       58.47       78.59     15.92 o 
  -1  12   4        2.05        5.26     14.51 o 
   0  12   4      411.39      392.29     18.94 o 
   1  12   4       98.82      118.77     14.85 o 
   2  12   4        6.30       12.30     12.95 o 
   3  12   4        3.38       17.43     13.35 o 
   4  12   4      340.46      328.63     16.75 o 
   5  12   4       36.00       21.55     13.30 o 
   6  12   4      507.06      501.84     34.65 o 
   7  12   4      355.66      360.76     28.85 o 
   8  12   4       33.58       44.52     28.29 o 
   9  12   4       44.70       47.08     19.80 o 
  10  12   4        0.26       -4.02     18.71 o 
  11  12   4       13.26       19.09     25.00 o 
  -5  13   4       61.84       90.81     29.66 o 
  -4  13   4       44.33       35.47     25.49 o 
  -3  13   4        4.30       29.71     16.61 o 
  -2  13   4      265.52      219.46     18.74 o 
  -1  13   4       56.94       60.91     21.18 o 
   0  13   4       79.44       65.64     23.24 o 
   1  13   4       12.88       14.13     16.02 o 
   2  13   4      118.87      145.94     20.53 o 
   3  13   4       30.83       36.02     13.00 o 
   4  13   4        6.29        9.30     12.73 o 
   5  13   4      171.45      186.31     21.07 o 
   6  13   4       31.87       44.66     28.43 o 
   7  13   4      287.29      262.75     34.54 o 
   8  13   4      199.92      209.06     34.87 o 
   9  13   4        9.01        3.60     19.64 o 
  10  13   4        0.70       -3.36     26.25 o 
  -4  14   4       13.64       38.07     27.18 o 
  -3  14   4       59.68       67.72     31.45 o 
  -2  14   4        1.79       -8.58     22.89 o 
  -1  14   4        0.75      -19.20     20.98 o 
   0  14   4       22.17      -12.24     33.28 o 
   1  14   4      177.54      197.02     32.45 o 
   2  14   4        0.58       -3.44     28.05 o 
   3  14   4       24.49       40.65     28.57 o 
   4  14   4       88.87       48.61     29.29 o 
   5  14   4       50.15       78.29     28.86 o 
   6  14   4       27.71       50.85     27.97 o 
   7  14   4        0.08       21.32     28.48 o 
   8  14   4      111.57       97.32     32.02 o 
   9  14   4       35.72       39.52     28.98 o 
   1  15   4        1.04       52.40     30.64 o 
   2  15   4      117.28      112.86     32.08 o 
   3  15   4       14.77       10.77     28.44 o 
   4  15   4       28.08       49.76     27.65 o 
   5  15   4       26.20       27.37     29.67 o 
  -5 -14   5       17.32       19.80     29.61 o 
  -4 -14   5        8.39        3.03     29.04 o 
  -3 -14   5       23.74       25.85     29.43 o 
  -2 -14   5        8.83       55.44     29.64 o 
  -1 -14   5       69.05      104.02     30.98 o 
   0 -14   5        0.70      -16.26     20.20 o 
   1 -14   5       44.53       24.19     29.74 o 
  -7 -13   5       34.46       63.23     30.03 o 
  -6 -13   5        3.85       13.70     21.02 o 
  -5 -13   5        2.46        0.03     28.36 o 
  -4 -13   5       79.03       91.58     29.58 o 
  -3 -13   5       62.01       88.50     30.99 o 
  -2 -13   5        2.67       -5.09     27.20 o 
  -1 -13   5        3.41       18.10     27.92 o 
   0 -13   5      172.17      164.91     27.80 o 
   1 -13   5        1.05       -5.51     29.40 o 
   2 -13   5       39.80       41.28     30.84 o 
   3 -13   5        1.82        3.72     31.67 o 
  -9 -12   5       14.59        5.36     25.95 o 
  -8 -12   5       59.22       49.46     18.25 o 
  -7 -12   5        2.64       -2.64     14.97 o 
  -6 -12   5       94.03       79.50     16.16 o 
  -5 -12   5        3.78       33.89     16.87 o 
  -4 -12   5        2.20       -0.75     26.64 o 
  -3 -12   5       68.24       71.34     28.20 o 
  -2 -12   5      164.13      176.75     31.69 o 
  -1 -12   5       20.22       23.55     14.94 o 
   0 -12   5       31.98       24.20     27.03 o 
   1 -12   5      321.88      294.11     34.11 o 
   2 -12   5        3.71        5.96     29.84 o 
   3 -12   5       28.30       40.34     32.11 o 
   4 -12   5       25.18       67.97     32.82 o 
   5 -12   5       25.05      100.03     34.98 o 
   6 -12   5        0.24        2.16     17.91 o 
  -9 -11   5       16.68       34.34     18.77 o 
  -8 -11   5       15.80       11.79     15.29 o 
  -7 -11   5       82.53       67.66     15.43 o 
  -6 -11   5        4.10       13.30     15.02 o 
  -5 -11   5      203.24      168.31     16.21 o 
  -4 -11   5        0.21        6.72     27.58 o 
  -3 -11   5       43.15       43.44     15.83 o 
  -2 -11   5      137.75      162.89     16.59 o 
  -1 -11   5      407.45      353.86     26.84 o 
   0 -11   5        0.61        2.29     14.89 o 
   1 -11   5       15.24        2.90     13.90 o 
   2 -11   5      493.93      503.80     23.46 o 
   3 -11   5       54.57       71.73     13.95 o 
   4 -11   5        1.38        1.09     13.69 o 
   5 -11   5      105.55       92.11     18.58 o 
   6 -11   5       16.65       13.96     18.02 o 
   7 -11   5        1.07       15.28     19.76 o 
 -10 -10   5        1.08       -0.33     26.97 o 
  -9 -10   5       76.29       77.19     17.00 o 
  -8 -10   5       52.51       45.08     15.30 o 
  -7 -10   5        1.76       -0.26     14.95 o 
  -6 -10   5      259.54      291.73     18.57 o 
  -5 -10   5      179.23      176.11     15.07 o 
  -4 -10   5       90.21       54.64     14.08 o 
  -3 -10   5       23.63       46.55     15.08 o 
  -2 -10   5      419.24      382.68     25.04 o 
  -1 -10   5      252.58      202.20     11.20 o 
   0 -10   5        5.00       -7.00     10.22 o 
   1 -10   5      130.72      141.68     13.72 o 
   2 -10   5       86.03      100.30     10.90 o 
   3 -10   5      484.56      464.33     18.31 o 
   4 -10   5        1.25        5.50     16.27 o 
   5 -10   5       68.85       73.12     18.34 o 
   6 -10   5       21.57       20.47     17.93 o 
   7 -10   5       17.14       23.33     19.46 o 
   8 -10   5        0.81      -11.34     28.60 o 
 -10  -9   5       26.23       21.67     20.23 o 
  -9  -9   5       30.21       26.42     15.39 o 
  -8  -9   5      198.50      222.93     18.13 o 
  -7  -9   5      118.17      114.23     12.71 o 
  -6  -9   5       35.69       19.28     10.48 o 
  -5  -9   5       23.13       20.26     11.84 o 
  -4  -9   5       90.19       84.34     13.71 o 
  -3  -9   5        1.14        2.89     13.01 o 
  -2  -9   5       36.67       37.08     13.62 o 
  -1  -9   5      514.33      425.43     20.34 o 
   0  -9   5        4.46       12.48      7.91 o 
   1  -9   5      466.42      418.35     12.83 o 
   2  -9   5      952.98     1017.25     20.53 o 
   3  -9   5      353.87      316.93     19.06 o 
   4  -9   5      236.09      273.47     28.62 o 
   5  -9   5        0.22        6.25     16.36 o 
   6  -9   5      135.28      134.34     19.89 o 
   7  -9   5        0.05        2.58     18.81 o 
   8  -9   5       12.29       14.18     19.93 o 
 -11  -8   5       46.02       55.17     24.19 o 
 -10  -8   5       24.86       18.63     16.59 o 
  -9  -8   5      124.27      149.06     14.05 o 
  -8  -8   5      131.84      141.53     13.10 o 
  -7  -8   5       12.63       10.05     11.07 o 
  -6  -8   5       28.60       40.74     10.68 o 
  -5  -8   5        1.16        3.79     11.32 o 
  -4  -8   5       84.38       92.28     12.00 o 
  -3  -8   5      650.08      720.77     21.28 o 
  -2  -8   5      230.56      176.13     15.04 o 
  -1  -8   5       81.85       67.76      6.78 o 
   0  -8   5     2484.66     2208.89     23.45 o 
   1  -8   5       18.19       13.17      8.94 o 
   2  -8   5      287.03      302.49     16.38 o 
   3  -8   5     1183.59     1257.59     28.13 o 
   4  -8   5      301.29      293.78     20.18 o 
   5  -8   5       64.48       64.04     17.96 o 
   6  -8   5       12.32       14.98     17.61 o 
   7  -8   5       85.04       94.77     20.84 o 
   8  -8   5       25.24       31.67     19.94 o 
   9  -8   5       24.99       20.99     20.81 o 
 -11  -7   5        1.27       14.71     16.93 o 
 -10  -7   5       79.92       79.70     14.03 o 
  -9  -7   5       30.24       23.33     12.19 o 
  -8  -7   5       30.57       43.37     10.66 o 
  -7  -7   5       43.84       37.50     10.07 o 
  -6  -7   5        1.52        1.66     10.39 o 
  -5  -7   5        0.74       16.27     12.25 o 
  -4  -7   5     1090.99     1157.29     42.46 o 
  -3  -7   5       89.89       68.16      6.29 o 
  -2  -7   5      233.78      210.79     15.11 o 
  -1  -7   5     2038.90     1753.07     30.11 o 
   0  -7   5      413.51      328.66     17.79 o 
   1  -7   5     1301.06     1227.43     16.34 o 
   2  -7   5      129.91      158.67     14.01 o 
   3  -7   5      611.21      544.89     12.34 o 
   4  -7   5      371.96      427.35     18.65 o 
   5  -7   5      244.02      248.25     16.98 o 
   6  -7   5        0.66        4.14     11.82 o 
   7  -7   5        0.89       -7.71     12.46 o 
   8  -7   5      194.55      247.60     27.94 o 
   9  -7   5       35.50       49.70     21.87 o 
 -11  -6   5       72.15       68.34     17.96 o 
 -10  -6   5       22.19       25.34     11.42 o 
  -9  -6   5        1.93        3.12     12.41 o 
  -8  -6   5       16.28        6.26     11.57 o 
  -7  -6   5      202.25      223.44     11.95 o 
  -6  -6   5       99.04       93.67     10.39 o 
  -5  -6   5        8.91       -4.72      9.21 o 
  -4  -6   5       13.87       11.91      5.56 o 
  -3  -6   5     1267.77     1269.78     19.72 o 
  -2  -6   5     1746.02     1649.53     21.91 o 
  -1  -6   5       90.59       68.19      4.96 o 
   0  -6   5     2825.21     2400.18     54.08 o 
   1  -6   5      133.57      104.92      7.57 o 
   2  -6   5       31.58       28.58     11.46 o 
   3  -6   5      174.74      198.57     11.76 o 
   4  -6   5      685.91      618.12     22.84 o 
   5  -6   5       52.54       31.18     11.04 o 
   6  -6   5      154.73      120.54     19.36 o 
   7  -6   5       31.22       25.50     19.80 o 
   8  -6   5       43.48       92.00     22.26 o 
   9  -6   5       83.29       71.42     16.05 o 
  10  -6   5        2.35        5.97     15.77 o 
  11  -6   5       79.18       90.56     26.71 o 
 -12  -5   5        2.38       -4.39     20.13 o 
 -11  -5   5        6.39       -5.75     14.18 o 
 -10  -5   5        0.27       -0.77     13.38 o 
  -9  -5   5       99.30       78.73     13.23 o 
  -8  -5   5       18.03       19.79     11.90 o 
  -7  -5   5      288.51      312.52     14.47 o 
  -6  -5   5      231.20      228.72      8.64 o 
  -5  -5   5        6.18        9.04      6.01 o 
  -4  -5   5      698.38      646.51     29.09 o 
  -3  -5   5      907.33      793.90     21.76 o 
  -2  -5   5     2534.28     2561.03    105.98 o 
  -1  -5   5     2374.37     2133.90     16.01 o 
   0  -5   5       47.10       59.95      7.08 o 
   1  -5   5      492.36      353.31      9.02 o 
   2  -5   5      361.32      349.96     14.90 o 
   3  -5   5       67.89       45.32      7.68 o 
   4  -5   5       47.06       91.19     19.73 o 
   5  -5   5     1583.36     1531.56     57.08 o 
   6  -5   5        2.95        8.06     17.92 o 
   7  -5   5       35.93       11.40     19.55 o 
   8  -5   5      457.26      534.68     28.05 o 
   9  -5   5      227.51      218.15     17.16 o 
  10  -5   5       53.56       54.50     15.53 o 
  11  -5   5        1.43       14.74     24.48 o 
 -12  -4   5       11.04       10.26     20.73 o 
 -11  -4   5       62.02       50.46     14.91 o 
 -10  -4   5       51.67       54.85     13.89 o 
  -9  -4   5       12.60       21.96     11.03 o 
  -8  -4   5        1.06       -7.16      9.04 o 
  -7  -4   5      659.25      653.38     13.89 o 
  -6  -4   5     1426.11     1299.82     16.18 o 
  -5  -4   5      371.87      390.39      9.09 o 
  -4  -4   5       68.50       56.29      8.54 o 
  -3  -4   5     2089.94     1962.77     54.52 o 
  -2  -4   5      678.65      745.23      8.68 o 
  -1  -4   5     1566.19     1680.46     19.23 o 
   0  -4   5      960.57      703.26     18.90 o 
   1  -4   5     1442.61     1345.37     25.44 o 
   2  -4   5      331.84      302.28     13.78 o 
   3  -4   5       28.70       42.09      8.05 o 
   4  -4   5     1630.87     1467.20     31.61 o 
   5  -4   5        0.66       -0.03     10.93 o 
   6  -4   5      942.28      952.65     36.62 o 
   7  -4   5       48.60       31.75     18.64 o 
   8  -4   5      178.18      163.37     21.98 o 
   9  -4   5      162.75      181.20     23.72 o 
  10  -4   5       57.49       42.65     15.81 o 
  11  -4   5       66.83       65.70     16.40 o 
  12  -4   5        4.22       12.19     25.99 o 
 -12  -3   5       21.11       -1.97     20.82 o 
 -11  -3   5       85.47       83.88     15.63 o 
 -10  -3   5       11.70       18.40     16.35 o 
  -9  -3   5      166.07      166.18     13.30 o 
  -8  -3   5       62.86       54.43     11.07 o 
  -7  -3   5       46.73       43.89     10.62 o 
  -6  -3   5      340.76      332.13     12.41 o 
  -5  -3   5      625.48      535.68     18.26 o 
  -4  -3   5      219.39      209.15     11.46 o 
  -3  -3   5      721.89      805.65     11.10 o 
  -2  -3   5      763.83      679.63      6.13 o 
  -1  -3   5      265.77      217.40      4.99 o 
   0  -3   5        3.02       23.82      4.77 o 
   1  -3   5      233.37      245.22      6.99 o 
   2  -3   5     1703.91     1877.11     83.63 o 
   3  -3   5     1180.92     1265.47     29.36 o 
   4  -3   5       16.84       28.01      5.55 o 
   5  -3   5     1047.23     1054.83     36.08 o 
   6  -3   5      282.74      321.57     20.74 o 
   7  -3   5      466.48      439.98     26.21 o 
   8  -3   5       26.93       40.12     13.05 o 
   9  -3   5      406.34      389.30     27.49 o 
  10  -3   5       93.06       74.82     15.90 o 
  11  -3   5        1.37       10.39     15.59 o 
  12  -3   5       68.54       83.15     27.70 o 
 -12  -2   5        3.37        3.31     23.53 o 
 -11  -2   5       19.49       26.06     16.93 o 
 -10  -2   5       72.68       74.45     13.45 o 
  -9  -2   5       23.37       12.28     11.93 o 
  -8  -2   5      184.89      219.74     13.52 o 
  -7  -2   5        2.73        7.58     10.68 o 
  -6  -2   5       23.75        7.23      9.27 o 
  -5  -2   5       86.17       80.90      9.16 o 
  -4  -2   5     3926.73     3661.62     44.45 o 
  -3  -2   5        3.86        2.20      9.08 o 
  -2  -2   5      198.51      207.25      6.48 o 
  -1  -2   5     2475.53     2301.49     27.67 o 
   0  -2   5      311.27      310.10      4.22 o 
   1  -2   5       14.89       14.79      8.92 o 
   2  -2   5      844.16      802.10     31.97 o 
   3  -2   5      233.77      191.19      5.67 o 
   4  -2   5       37.11       36.43      4.81 o 
   5  -2   5       77.57       87.46     11.42 o 
   6  -2   5     1764.91     1812.98     45.61 o 
   7  -2   5      556.84      519.13     14.41 o 
   8  -2   5      716.60      766.20     19.65 o 
   9  -2   5      205.29      194.93     17.13 o 
  10  -2   5      133.08      127.14     16.32 o 
  11  -2   5      138.58      120.20     17.07 o 
  12  -2   5        2.10        1.05     16.07 o 
 -12  -1   5       20.60       32.44     21.85 o 
 -11  -1   5        8.27       13.87     13.33 o 
 -10  -1   5        3.00        0.13     12.94 o 
  -9  -1   5       42.78       37.76     12.73 o 
  -8  -1   5       33.47       17.38     11.30 o 
  -7  -1   5      212.75      226.13     12.60 o 
  -6  -1   5      209.62      193.11     11.67 o 
  -5  -1   5       86.52       84.23      9.46 o 
  -4  -1   5        2.76        2.67     11.05 o 
  -3  -1   5     2534.59     2205.73     75.50 o 
  -2  -1   5     1522.20     1421.97     19.38 o 
  -1  -1   5       84.32       74.29      3.35 o 
   0  -1   5     3704.10     3690.96     24.11 o 
   1  -1   5     5623.77     5538.84     70.49 o 
   2  -1   5       10.62       33.26      4.35 o 
   3  -1   5     1378.99     1585.17     20.40 o 
   4  -1   5        2.99        1.01      5.08 o 
   5  -1   5      112.21      169.34     11.12 o 
   6  -1   5     2580.33     3051.74     86.15 o 
   7  -1   5     1481.90     1422.69     24.21 o 
   8  -1   5       58.36       62.74      8.56 o 
   9  -1   5       96.36      101.51     13.96 o 
  10  -1   5      164.15      146.69     17.37 o 
  11  -1   5       64.11       69.40     16.69 o 
  12  -1   5        1.62       13.37     14.34 o 
  13  -1   5        9.25        9.55     31.54 o 
 -12   0   5        4.82       -2.90     20.09 o 
 -11   0   5       41.36       56.16     14.45 o 
 -10   0   5       33.61       29.38     13.66 o 
  -9   0   5       36.09       24.89     13.45 o 
  -8   0   5       24.40       50.96     11.99 o 
  -7   0   5      410.48      469.73     17.43 o 
  -6   0   5        6.57        4.27     10.11 o 
  -5   0   5        1.80       -3.05      8.97 o 
  -4   0   5     1576.22     1588.48     21.23 o 
  -3   0   5      306.78      273.84     11.92 o 
  -2   0   5      326.26      298.15      7.35 o 
  -1   0   5     2280.60     2301.30     11.48 o 
   0   0   5     2080.15     2076.27     10.00 o 
   1   0   5    34789.61    35672.92    257.77 o 
   2   0   5     8604.71     8201.34     39.82 o 
   3   0   5      727.56      868.55     10.80 o 
   4   0   5      507.90      575.36     11.82 o 
   5   0   5      501.53      476.84     13.95 o 
   6   0   5      241.58      293.14     18.02 o 
   7   0   5      797.54      645.25     14.53 o 
   8   0   5      815.48      858.25     21.84 o 
   9   0   5       36.10       28.51     10.12 o 
  10   0   5      152.65      142.08     14.57 o 
  11   0   5        2.41        6.83     13.92 o 
  12   0   5       44.36       37.41     14.51 o 
  13   0   5        3.58        7.22     17.08 o 
 -12   1   5        8.73       15.00     21.55 o 
 -11   1   5        3.31       16.56     16.55 o 
 -10   1   5       42.92       48.56     13.68 o 
  -9   1   5       35.39       22.93     13.67 o 
  -8   1   5       53.21       59.18     12.32 o 
  -7   1   5       46.94       43.08     11.80 o 
  -6   1   5      685.17      722.29     18.89 o 
  -5   1   5        9.48        8.60      9.33 o 
  -4   1   5      101.37       86.03     11.28 o 
  -3   1   5    12746.61    12835.71     87.05 o 
  -2   1   5       47.40       71.21     10.32 o 
  -1   1   5     1426.73     1351.89     17.44 o 
   0   1   5     1642.04     1482.93     14.29 o 
   1   1   5     4325.69     3950.60     26.50 o 
   2   1   5     7130.65     6796.20     47.97 o 
   3   1   5     1238.15     1565.45     23.02 o 
   4   1   5       13.78       11.05      3.61 o 
   5   1   5      520.70      461.51      7.81 o 
   6   1   5        7.56        7.71      3.54 o 
   7   1   5      609.64      598.89     12.01 o 
   8   1   5      878.92      869.20     17.15 o 
   9   1   5      289.59      249.87     12.93 o 
  10   1   5        6.58        1.57     13.05 o 
  11   1   5      139.56      146.33     15.32 o 
  12   1   5        0.12       -5.21     14.12 o 
  13   1   5       15.50       15.64     17.21 o 
 -11   2   5       28.28       27.27     17.67 o 
 -10   2   5       18.97       27.53     16.32 o 
  -9   2   5      245.33      194.16     15.88 o 
  -8   2   5       21.81       24.96     12.82 o 
  -7   2   5      217.19      321.58     14.81 o 
  -6   2   5      265.29      288.12     13.69 o 
  -5   2   5      745.06      708.81     17.69 o 
  -4   2   5      102.98       85.83      9.73 o 
  -3   2   5      488.66      532.39     12.35 o 
  -2   2   5     5207.02     5685.86    140.66 o 
  -1   2   5      662.60      621.89      9.52 o 
   0   2   5     1685.11     1823.24     22.55 o 
   1   2   5      747.55      605.54      5.96 o 
   2   2   5      143.85      172.32      4.70 o 
   3   2   5      137.45      116.27      4.08 o 
   4   2   5      350.60      348.81      7.62 o 
   5   2   5      427.60      363.85      7.36 o 
   6   2   5      718.43      644.33     10.68 o 
   7   2   5     1597.10     1580.70     22.16 o 
   8   2   5      475.86      465.15     12.41 o 
   9   2   5      643.16      603.87     14.75 o 
  10   2   5      147.84      136.44     14.31 o 
  11   2   5        4.61        8.30     13.58 o 
  12   2   5       83.51       47.82     14.90 o 
  13   2   5       27.31       57.57     15.34 o 
  14   2   5       24.34       12.05     25.67 o 
 -11   3   5       34.14       48.18     22.13 o 
 -10   3   5       35.03       43.96     17.54 o 
  -9   3   5       90.10      114.62     18.48 o 
  -8   3   5      399.99      398.92     17.17 o 
  -7   3   5      436.64      465.66     17.98 o 
  -6   3   5      500.32      594.67     17.04 o 
  -5   3   5      291.67      292.95     13.18 o 
  -4   3   5        1.23       -7.74      8.41 o 
  -3   3   5     1381.13     1181.58     20.90 o 
  -2   3   5     1017.18      949.50     15.44 o 
  -1   3   5       40.59       41.22      5.87 o 
   0   3   5     1519.76     1503.35     27.83 o 
   1   3   5     1675.31     1437.29     10.70 o 
   2   3   5      252.33      241.78      3.74 o 
   3   3   5     1469.34     1518.23     16.89 o 
   4   3   5       26.45       36.84      6.20 o 
   5   3   5      444.90      424.13      8.33 o 
   6   3   5      322.87      317.65      8.28 o 
   7   3   5      464.65      613.05     15.02 o 
   8   3   5     1377.43     1333.52     17.61 o 
   9   3   5       80.10       73.80     10.77 o 
  10   3   5       32.62       49.25     12.79 o 
  11   3   5       98.50       89.37     14.14 o 
  12   3   5       56.27       48.06     14.25 o 
  13   3   5       78.76       71.85     15.44 o 
  14   3   5        3.62        1.67     28.81 o 
 -11   4   5        5.42       30.80     34.89 o 
 -10   4   5       68.73       67.80     18.54 o 
  -9   4   5      263.32      263.97     19.83 o 
  -8   4   5        1.19       -0.94     16.02 o 
  -7   4   5      212.37      226.02     18.30 o 
  -6   4   5      188.26      201.21     12.62 o 
  -5   4   5      753.95      756.23     17.43 o 
  -4   4   5      503.62      517.05     13.03 o 
  -3   4   5       44.02       76.98     10.08 o 
  -2   4   5     1210.12     1292.25     16.48 o 
  -1   4   5     1140.49     1182.16     26.46 o 
   0   4   5     1205.14     1229.27     33.42 o 
   1   4   5     1092.12     1094.47     21.23 o 
   2   4   5     1643.24     1438.05     22.70 o 
   3   4   5      445.09      618.67     15.07 o 
   4   4   5     1082.15     1243.65     22.30 o 
   5   4   5       60.84       69.10      6.72 o 
   6   4   5      436.64      508.65     13.18 o 
   7   4   5      164.87      177.31      8.97 o 
   8   4   5        3.76       47.11      9.57 o 
   9   4   5      693.32      765.25     15.23 o 
  10   4   5        7.82       10.69      9.22 o 
  11   4   5        7.69        5.48     12.58 o 
  12   4   5        8.65       -3.23     12.68 o 
  13   4   5      106.91      112.04     18.71 o 
 -10   5   5      105.22      138.65     19.90 o 
  -9   5   5        3.39       18.50     16.92 o 
  -8   5   5      119.07      120.67     18.53 o 
  -7   5   5        3.47        6.12     13.25 o 
  -6   5   5     1254.02     1309.78     24.06 o 
  -5   5   5       83.15       88.11     13.67 o 
  -4   5   5      402.60      485.89     17.16 o 
  -3   5   5      225.87      243.79      9.74 o 
  -2   5   5     1031.52     1195.49     18.27 o 
  -1   5   5      205.51      173.29     11.59 o 
   0   5   5       26.92      192.48     21.58 o 
   1   5   5     4217.88     4224.94     60.76 o 
   2   5   5      651.92      613.41     18.33 o 
   3   5   5     1465.53     1386.73     56.58 o 
   4   5   5     1378.49     1807.77     43.47 o 
   5   5   5      582.72      630.40     14.23 o 
   6   5   5      192.25      197.52      7.22 o 
   7   5   5      236.66      268.78      8.91 o 
   8   5   5      152.24      147.37      9.35 o 
   9   5   5       16.09       11.07      8.70 o 
  10   5   5        1.90        1.92      9.04 o 
  11   5   5       14.27        9.61     12.07 o 
  12   5   5        2.48      -15.53     20.45 o 
  13   5   5        0.84       -4.11     20.75 o 
 -10   6   5       65.14       83.58     34.56 o 
  -9   6   5        4.92       -2.89     17.15 o 
  -8   6   5      219.54      186.70     16.66 o 
  -7   6   5       42.25       51.43     13.95 o 
  -6   6   5       84.90       97.11     15.38 o 
  -5   6   5       10.02       16.55     12.91 o 
  -4   6   5       45.30       54.33     10.92 o 
  -3   6   5      175.62      217.80     11.98 o 
  -2   6   5        5.51       43.96     12.59 o 
  -1   6   5     5715.37     5875.94     54.74 o 
   0   6   5      670.54      676.83     16.94 o 
   1   6   5       25.08       56.72      9.48 o 
   2   6   5     3708.28     3885.46     27.97 o 
   3   6   5        0.83       18.05      5.68 o 
   4   6   5      138.75      162.47     11.57 o 
   5   6   5       81.37       85.32      9.42 o 
   6   6   5      195.09      232.92      8.88 o 
   7   6   5      134.43      164.73      7.47 o 
   8   6   5      139.45      175.18      8.96 o 
   9   6   5       49.69       78.51      9.41 o 
  10   6   5        1.46        9.16      8.91 o 
  11   6   5       82.98       69.17     20.47 o 
  12   6   5       24.83       20.59     20.34 o 
  13   6   5       22.38       36.65     28.83 o 
  -9   7   5        3.78       -6.59     15.06 o 
  -8   7   5       19.12       24.27     14.43 o 
  -7   7   5      140.45      151.43     16.35 o 
  -6   7   5       35.80       41.86     13.90 o 
  -5   7   5       41.89       58.14     12.68 o 
  -4   7   5      227.32      258.72     14.43 o 
  -3   7   5      143.29      178.11     12.10 o 
  -2   7   5      547.22      662.04     17.84 o 
  -1   7   5      257.13      340.13     13.74 o 
   0   7   5     3473.66     3613.23     24.89 o 
   1   7   5        3.80       21.47     11.04 o 
   2   7   5       10.62        5.60      2.92 o 
   3   7   5      799.13      771.29     16.01 o 
   4   7   5      296.83      239.17     12.24 o 
   5   7   5      125.28      143.85     11.77 o 
   6   7   5      151.13      197.20     18.19 o 
   7   7   5      225.47      235.83     10.28 o 
   8   7   5       29.34       40.73      8.04 o 
   9   7   5       71.89       72.80      9.59 o 
  10   7   5      110.25      106.49     16.33 o 
  11   7   5       87.58       95.74     25.74 o 
  12   7   5       95.15      113.10     29.13 o 
  13   7   5        0.47        8.16     27.49 o 
  -9   8   5        0.89      -18.27     22.68 o 
  -8   8   5        6.90       -7.92     15.02 o 
  -7   8   5        2.20        5.98     13.97 o 
  -6   8   5      139.05      165.77     16.07 o 
  -5   8   5       36.56       68.35     14.53 o 
  -4   8   5        6.20       13.22     13.41 o 
  -3   8   5      672.67      691.72     20.48 o 
  -2   8   5       22.95      102.71     12.89 o 
  -1   8   5      136.08      182.95     11.56 o 
   0   8   5        8.56       26.18      9.35 o 
   1   8   5     1334.63     1308.74     15.70 o 
   2   8   5       59.50       64.52      8.90 o 
   3   8   5      736.57      717.13     31.60 o 
   4   8   5      278.55      261.78     13.49 o 
   5   8   5       77.38       70.62     12.00 o 
   6   8   5      307.09      367.84     15.52 o 
   7   8   5      138.95      179.70     14.31 o 
   8   8   5      120.76      157.48     13.87 o 
   9   8   5       53.81       50.16     11.95 o 
  10   8   5       56.12       54.89     13.10 o 
  11   8   5       19.45       14.60     18.10 o 
  12   8   5      188.16      210.40     22.35 o 
  13   8   5       13.33       14.93     19.05 o 
  -8   9   5        6.93       26.80     21.67 o 
  -7   9   5       99.45       92.32     18.28 o 
  -6   9   5        0.05        5.09     16.35 o 
  -5   9   5      112.86      104.68     16.85 o 
  -4   9   5       93.51      156.32     15.22 o 
  -3   9   5       47.08       69.78     17.67 o 
  -2   9   5       39.11       65.00     10.43 o 
  -1   9   5       66.21      126.06     10.74 o 
   0   9   5     1140.70     1175.53     20.25 o 
   1   9   5      271.32      303.30     10.66 o 
   2   9   5      730.41      759.57     37.28 o 
   3   9   5        8.22       18.98     11.34 o 
   4   9   5      129.86      134.06     13.46 o 
   5   9   5        2.80        1.00     12.12 o 
   6   9   5       40.71       34.32     12.78 o 
   7   9   5       63.08       47.54     12.98 o 
   8   9   5      144.51      172.41     15.25 o 
   9   9   5      125.09      119.12     14.66 o 
  10   9   5       60.65       64.92     14.90 o 
  11   9   5      218.07      235.57     20.74 o 
  12   9   5       16.91       16.53     17.29 o 
  13   9   5        0.85       -6.70     25.23 o 
  -7  10   5       13.61       25.80     17.39 o 
  -6  10   5      192.52      193.36     19.44 o 
  -5  10   5        0.81        0.81     16.03 o 
  -4  10   5       56.09       50.94     13.99 o 
  -3  10   5      123.02      160.01     13.16 o 
  -2  10   5      349.23      341.77     13.24 o 
  -1  10   5        6.40       13.58      9.27 o 
   0  10   5       36.54       45.32      9.10 o 
   1  10   5     1233.41     1202.72     22.52 o 
   2  10   5      347.93      348.54     18.59 o 
   3  10   5       11.88       55.62     14.02 o 
   4  10   5      896.53      896.09     30.16 o 
   5  10   5      194.94      251.22     15.63 o 
   6  10   5        2.24        3.76     13.18 o 
   7  10   5       31.42       34.20     13.55 o 
   8  10   5      132.03      182.02     19.21 o 
   9  10   5      171.98      195.77     18.03 o 
  10  10   5       67.89       43.56     14.54 o 
  11  10   5        0.61       12.49     22.20 o 
  12  10   5       39.56       49.16     24.69 o 
  -7  11   5       15.74        9.06     29.96 o 
  -6  11   5        2.48       -2.19     16.95 o 
  -5  11   5      169.42      157.73     22.37 o 
  -4  11   5       20.09       34.61     12.78 o 
  -3  11   5       61.26       84.60     15.22 o 
  -2  11   5       15.73       26.33     15.82 o 
  -1  11   5      126.46      147.51     13.52 o 
   0  11   5        1.07       -2.43     10.95 o 
   1  11   5       15.53       15.79     10.94 o 
   2  11   5      773.16      747.65     16.49 o 
   3  11   5       31.75       36.94     13.49 o 
   4  11   5      526.88      539.03     23.84 o 
   5  11   5       13.56       26.40     13.26 o 
   6  11   5      433.67      427.71     18.11 o 
   7  11   5        0.25       24.98     17.44 o 
   8  11   5        0.24        9.10     16.88 o 
   9  11   5       24.48       26.90     13.60 o 
  10  11   5       31.71       22.76     13.95 o 
  11  11   5       32.08       36.31     17.64 o 
  -5  12   5       44.13       69.73     19.40 o 
  -4  12   5       29.27       23.56     15.19 o 
  -3  12   5        1.09       49.41     17.92 o 
  -2  12   5      136.94      207.98     18.22 o 
  -1  12   5        7.08       -2.07     14.52 o 
   0  12   5      231.54      255.83     20.72 o 
   1  12   5      189.55      194.97     12.91 o 
   2  12   5      144.41      136.45     14.92 o 
   3  12   5      411.41      385.39     17.93 o 
   4  12   5       19.04       14.29     13.51 o 
   5  12   5       97.18      103.45     15.01 o 
   6  12   5       55.92       58.28     14.03 o 
   7  12   5      225.84      241.81     20.80 o 
   8  12   5        0.42       -2.74     17.82 o 
   9  12   5        0.87        6.41     14.47 o 
  10  12   5       11.83        7.70     17.47 o 
  -4  13   5       58.60       69.25     28.52 o 
  -3  13   5       34.71       53.22     17.23 o 
  -2  13   5        0.20       12.30     16.09 o 
  -1  13   5      228.18      239.37     18.80 o 
   0  13   5        3.38       -9.31     27.41 o 
   1  13   5      103.72      106.25     20.26 o 
   2  13   5      247.67      264.76     22.31 o 
   3  13   5       48.35       46.15     13.63 o 
   4  13   5       30.17       12.51     13.26 o 
   5  13   5       32.68       22.68     13.86 o 
   6  13   5       30.14       40.29     13.88 o 
   7  13   5      116.04      158.31     31.62 o 
   8  13   5       50.07       52.91     30.27 o 
   9  13   5        0.15       15.64     27.56 o 
  10  13   5       27.31       10.13     24.92 o 
  -4  14   5       22.07        6.06     27.18 o 
  -3  14   5       40.64       51.58     34.23 o 
  -2  14   5       55.26       35.34     29.52 o 
  -1  14   5        3.36       -1.56     21.41 o 
   0  14   5      156.56      160.34     66.29 o 
   1  14   5       12.57       39.84     20.21 o 
   2  14   5       33.58       35.19     18.85 o 
   3  14   5      150.88      173.53     31.64 o 
   4  14   5       14.43       14.73     27.76 o 
   5  14   5        1.16       -5.32     16.48 o 
   6  14   5        0.05       -6.00     26.85 o 
   7  14   5       41.11       52.29     29.79 o 
   8  14   5       53.40       80.47     31.68 o 
   1  15   5       97.37       93.54     31.56 o 
   2  15   5        2.95       20.24     29.30 o 
   3  15   5       20.86       12.50     28.71 o 
   4  15   5        4.91      -10.65     27.86 o 
   5  15   5        0.38        6.55     28.73 o 
  -5 -14   6       82.97      105.88     31.20 o 
  -4 -14   6        1.69       -6.39     29.22 o 
  -3 -14   6       17.40       17.78     29.23 o 
  -2 -14   6      130.84      162.83     32.20 o 
  -1 -14   6        0.70        6.04     29.47 o 
   0 -14   6       16.85       -2.45     20.60 o 
   1 -14   6       65.07       54.79     30.73 o 
  -7 -13   6       17.53       22.47     26.72 o 
  -6 -13   6        6.26        3.81     29.07 o 
  -5 -13   6        0.78      -11.43     19.99 o 
  -4 -13   6      136.85      156.08     32.86 o 
  -3 -13   6       99.65      112.70     30.19 o 
  -2 -13   6       12.80        2.55     28.83 o 
  -1 -13   6      132.04      162.71     31.75 o 
   0 -13   6        0.63       -5.14     19.24 o 
   1 -13   6       18.18       -9.52     28.17 o 
   2 -13   6       70.77       54.41     31.42 o 
   3 -13   6       22.02        6.52     31.27 o 
  -8 -12   6        6.73       -0.23     18.85 o 
  -7 -12   6        4.71        3.32     15.59 o 
  -6 -12   6       28.48       16.03     15.11 o 
  -5 -12   6      127.66      158.75     16.67 o 
  -4 -12   6        6.46        1.28     27.31 o 
  -3 -12   6      149.91      154.76     30.42 o 
  -2 -12   6      149.22      149.50     17.66 o 
  -1 -12   6       92.57       58.34     16.21 o 
   0 -12   6      105.30       94.71     15.16 o 
   1 -12   6       17.69        6.90     27.16 o 
   2 -12   6       37.96       22.79     28.07 o 
   3 -12   6       26.82       39.66     30.77 o 
   4 -12   6        5.66        4.22     31.27 o 
   5 -12   6        0.17       39.66     33.00 o 
   6 -12   6        0.51       -7.73     17.92 o 
  -9 -11   6        0.47       -3.42     19.18 o 
  -8 -11   6       12.98       18.76     15.46 o 
  -7 -11   6       10.97        8.16     15.38 o 
  -6 -11   6        8.79        6.51     14.99 o 
  -5 -11   6      158.54      150.85     22.35 o 
  -4 -11   6      257.40      254.27     18.24 o 
  -3 -11   6       17.47       15.29     15.26 o 
  -2 -11   6      512.42      516.55     25.78 o 
  -1 -11   6       38.74       54.95     16.02 o 
   0 -11   6       10.78       -0.27     15.63 o 
   1 -11   6      109.22       75.80     14.31 o 
   2 -11   6        5.10       10.72     16.37 o 
   3 -11   6       35.18       27.54     17.48 o 
   4 -11   6        5.20       12.60     13.69 o 
   5 -11   6        1.11       -8.60     16.77 o 
   6 -11   6        4.71        7.07     17.92 o 
   7 -11   6       33.01       45.43     20.51 o 
  -9 -10   6       11.32       20.36     16.11 o 
  -8 -10   6       11.81       16.20     15.34 o 
  -7 -10   6       72.45       69.44     16.16 o 
  -6 -10   6      296.43      296.36     16.19 o 
  -5 -10   6        3.48       -3.72     12.47 o 
  -4 -10   6       23.26       17.45     14.05 o 
  -3 -10   6      555.70      575.95     36.83 o 
  -2 -10   6       13.79       13.86     14.19 o 
  -1 -10   6      164.20      159.17     11.10 o 
   0 -10   6      135.03      101.25     12.34 o 
   1 -10   6       15.44       15.41     11.45 o 
   2 -10   6       38.98       41.39     10.48 o 
   3 -10   6       24.15       33.74     15.39 o 
   4 -10   6       14.41        1.60     15.36 o 
   5 -10   6       61.26       37.24     17.45 o 
   6 -10   6       40.16       36.98     18.45 o 
   7 -10   6       24.18       36.78     19.60 o 
 -10  -9   6        6.76        7.56     26.96 o 
  -9  -9   6       71.11       86.02     16.91 o 
  -8  -9   6        0.51       14.51     15.58 o 
  -7  -9   6      143.55      142.13     13.22 o 
  -6  -9   6       42.84       28.63     11.37 o 
  -5  -9   6      242.57      226.38     14.89 o 
  -4  -9   6      115.48      123.91     13.32 o 
  -3  -9   6       23.64       19.35     13.42 o 
  -2  -9   6      442.65      449.00     19.54 o 
  -1  -9   6        4.98        3.10      8.97 o 
   0  -9   6       57.54       54.32      8.58 o 
   1  -9   6      348.81      310.26     12.28 o 
   2  -9   6      339.89      341.16     15.64 o 
   3  -9   6       11.60        9.07     14.35 o 
   4  -9   6        3.29        0.20     15.82 o 
   5  -9   6      129.30      125.74     19.64 o 
   6  -9   6       94.85       73.54     19.34 o 
   7  -9   6       53.65       67.46     20.04 o 
   8  -9   6       20.31       18.37     19.41 o 
 -11  -8   6        0.09       -5.16     26.85 o 
 -10  -8   6       50.60       58.08     16.86 o 
  -9  -8   6       11.67        8.93     12.73 o 
  -8  -8   6       11.04        0.00     11.98 o 
  -7  -8   6        2.56        2.47     11.77 o 
  -6  -8   6      442.57      379.89     14.80 o 
  -5  -8   6       17.24        0.70     11.98 o 
  -4  -8   6      500.16      545.97     17.52 o 
  -3  -8   6      627.01      753.59     22.25 o 
  -2  -8   6       30.61       27.69     12.75 o 
  -1  -8   6      793.32      786.14     11.19 o 
   0  -8   6       11.29       29.42      8.52 o 
   1  -8   6      167.76      178.20     10.31 o 
   2  -8   6       32.11       33.75     13.11 o 
   3  -8   6      387.44      444.56     26.53 o 
   4  -8   6      120.71      116.12     17.81 o 
   5  -8   6      151.54      160.92     19.39 o 
   6  -8   6       98.29       84.21     19.67 o 
   7  -8   6        0.05        2.94     18.47 o 
   8  -8   6       69.13       64.80     20.24 o 
   9  -8   6        0.57       -1.18     20.58 o 
 -11  -7   6       22.65       22.77     21.08 o 
 -10  -7   6        8.52        3.28     13.41 o 
  -9  -7   6        7.25        1.12     12.44 o 
  -8  -7   6       67.58       58.33     12.50 o 
  -7  -7   6      116.30      102.99     11.00 o 
  -6  -7   6        2.26        9.72      9.54 o 
  -5  -7   6     1199.22     1192.31     33.91 o 
  -4  -7   6       62.06       65.68     12.50 o 
  -3  -7   6      502.75      512.35     16.11 o 
  -2  -7   6     1216.76     1317.01     33.01 o 
  -1  -7   6      562.40      567.11      9.60 o 
   0  -7   6      119.09      129.59      8.87 o 
   1  -7   6       62.93       54.89      8.98 o 
   2  -7   6      883.82      909.38     22.10 o 
   3  -7   6      153.21      174.32     16.75 o 
   4  -7   6      419.47      409.70     20.91 o 
   5  -7   6      132.36      103.95     18.22 o 
   6  -7   6      472.04      446.70     24.92 o 
   7  -7   6        1.22        5.30     18.55 o 
   8  -7   6       90.99       81.31     22.02 o 
   9  -7   6       68.16       55.25     21.34 o 
 -11  -6   6        5.70       -0.38     16.69 o 
 -10  -6   6        9.32       13.60     11.54 o 
  -9  -6   6       70.24       55.12     12.95 o 
  -8  -6   6        0.94        0.54     11.94 o 
  -7  -6   6      266.21      305.25     13.01 o 
  -6  -6   6      869.74      768.75     15.37 o 
  -5  -6   6       15.62        8.28      9.64 o 
  -4  -6   6      386.46      326.41     13.28 o 
  -3  -6   6        2.67       10.77      4.37 o 
  -2  -6   6      495.72      523.43     13.72 o 
  -1  -6   6       93.31      102.41      5.20 o 
   0  -6   6      259.88      303.01      9.55 o 
   1  -6   6      775.59      844.60     14.02 o 
   2  -6   6      536.39      583.29     18.11 o 
   3  -6   6      358.04      356.70     11.99 o 
   4  -6   6        0.86        5.97      8.86 o 
   5  -6   6      284.85      271.24     16.95 o 
   6  -6   6      271.33      289.07     15.22 o 
   7  -6   6      141.13      132.38     14.27 o 
   8  -6   6      188.12      170.78     16.72 o 
   9  -6   6        0.06       -2.60     15.13 o 
  10  -6   6       61.22       65.95     16.14 o 
 -12  -5   6        6.89       22.64     28.94 o 
 -11  -5   6        4.11        6.74     14.33 o 
 -10  -5   6       24.65       23.30     12.24 o 
  -9  -5   6        8.76       10.92     12.85 o 
  -8  -5   6      326.21      291.45     15.50 o 
  -7  -5   6       50.00       57.50     11.77 o 
  -6  -5   6        0.80        0.28      7.32 o 
  -5  -5   6     2127.85     2072.06     31.93 o 
  -4  -5   6      105.86       98.12      4.93 o 
  -3  -5   6       26.44       35.10      2.58 o 
  -2  -5   6     1571.85     1911.70     46.89 o 
  -1  -5   6     2400.33     2291.56     15.67 o 
   0  -5   6      970.34      976.26     39.43 o 
   1  -5   6      945.73      890.22     11.96 o 
   2  -5   6      404.05      441.68     15.99 o 
   3  -5   6       86.55       91.78      8.29 o 
   4  -5   6     1586.15     1666.15     55.04 o 
   5  -5   6        7.78        2.23     11.42 o 
   6  -5   6      418.79      384.65     16.61 o 
   7  -5   6       66.17       55.03     13.57 o 
   8  -5   6       67.16       87.59     15.20 o 
   9  -5   6      109.67      114.43     16.04 o 
  10  -5   6       30.96       15.71     15.55 o 
  11  -5   6       36.18       35.02     25.53 o 
 -12  -4   6       24.60        5.14     29.83 o 
 -11  -4   6       92.18       74.92     15.53 o 
 -10  -4   6        1.96       -1.61     13.95 o 
  -9  -4   6       96.80       80.87     13.58 o 
  -8  -4   6        0.13      -11.98     11.98 o 
  -7  -4   6       56.39       39.83      9.48 o 
  -6  -4   6     1744.66     1689.77     24.94 o 
  -5  -4   6       66.36       67.28      7.75 o 
  -4  -4   6     2331.29     2202.13     22.84 o 
  -3  -4   6        1.02        0.31      3.90 o 
  -2  -4   6       16.95        4.22      4.68 o 
  -1  -4   6      110.20      143.34     12.63 o 
   0  -4   6     5078.18     4643.34     56.75 o 
   1  -4   6      343.28      337.05      9.54 o 
   2  -4   6     1719.02     1916.88     26.95 o 
   3  -4   6     2640.26     2717.76     96.07 o 
   4  -4   6      623.63      576.75     44.25 o 
   5  -4   6     1335.16     1285.72     57.79 o 
   6  -4   6      217.03      236.42     15.07 o 
   7  -4   6      894.59      895.23     21.81 o 
   8  -4   6        2.57        0.14     14.01 o 
   9  -4   6       38.84       53.50     15.68 o 
  10  -4   6       21.34        6.11     14.97 o 
  11  -4   6       72.44       67.61     16.48 o 
  12  -4   6       22.51       32.29     26.06 o 
 -12  -3   6        1.03       -8.51     29.06 o 
 -11  -3   6        4.20       -1.33     14.28 o 
 -10  -3   6      138.65      152.95     18.49 o 
  -9  -3   6       11.91       17.33     15.55 o 
  -8  -3   6      509.96      501.10     15.65 o 
  -7  -3   6      619.11      640.77     17.05 o 
  -6  -3   6      985.22     1041.72     45.01 o 
  -5  -3   6     1421.02     1448.12     33.72 o 
  -4  -3   6      365.02      373.88     12.88 o 
  -3  -3   6      207.13      271.01      8.48 o 
  -2  -3   6     1258.79     1178.95     14.63 o 
  -1  -3   6     1862.98     1894.56     14.26 o 
   0  -3   6     1692.45     1474.91     12.10 o 
   1  -3   6     2513.99     2409.93     22.74 o 
   2  -3   6      163.48      152.26      5.44 o 
   3  -3   6      842.01      720.86     23.21 o 
   4  -3   6     2071.89     2130.60     88.67 o 
   5  -3   6      592.06      545.22     29.33 o 
   6  -3   6      236.10      218.39     14.59 o 
   7  -3   6      438.07      426.77     24.00 o 
   8  -3   6      331.94      311.74     17.55 o 
   9  -3   6        3.69       15.98     15.31 o 
  10  -3   6        7.85       12.63     14.55 o 
  11  -3   6       24.79       20.11     15.31 o 
  12  -3   6       68.93       94.29     27.90 o 
 -11  -2   6       15.41        9.54     16.78 o 
 -10  -2   6       77.30       95.20     14.16 o 
  -9  -2   6       92.56       78.15     13.03 o 
  -8  -2   6        0.66        9.36     10.87 o 
  -7  -2   6      650.66      608.02     16.18 o 
  -6  -2   6      264.35      249.46     12.03 o 
  -5  -2   6        1.78        6.08      8.74 o 
  -4  -2   6      318.83      297.61     23.30 o 
  -3  -2   6       79.21       52.35      8.67 o 
  -2  -2   6       75.32      123.32      6.33 o 
  -1  -2   6      314.40      310.59      8.97 o 
   0  -2   6     4087.10     3887.60     39.14 o 
   1  -2   6       94.23       99.31      6.36 o 
   2  -2   6     6818.33     6350.68    178.17 o 
   3  -2   6       61.82       65.22      4.97 o 
   4  -2   6      585.07      472.17     16.21 o 
   5  -2   6     2143.86     2221.31     31.67 o 
   6  -2   6      795.56      835.01     31.99 o 
   7  -2   6      696.72      681.99     19.49 o 
   8  -2   6       70.12       70.77     10.78 o 
   9  -2   6      105.39      119.81     15.46 o 
  10  -2   6        0.32        5.85     14.64 o 
  11  -2   6        5.14        4.53     15.19 o 
  12  -2   6        0.13       -3.69     13.99 o 
 -11  -1   6       31.57       19.47     13.62 o 
 -10  -1   6      110.66      107.26     14.62 o 
  -9  -1   6       12.17       27.49     13.08 o 
  -8  -1   6      103.14       92.86     12.52 o 
  -7  -1   6        0.17       -0.89     10.86 o 
  -6  -1   6      759.46      713.82     21.25 o 
  -5  -1   6       11.47        1.57     11.24 o 
  -4  -1   6       42.45       52.81     13.11 o 
  -3  -1   6     2186.11     2123.96     28.61 o 
  -2  -1   6      462.81      471.31      8.74 o 
  -1  -1   6       87.89       88.83      3.53 o 
   0  -1   6      304.04      318.24      7.02 o 
   1  -1   6     7159.43     7442.37     53.70 o 
   2  -1   6     3760.35     3570.20     79.27 o 
   3  -1   6     2457.54     2284.31     43.95 o 
   4  -1   6      623.40      599.45     12.23 o 
   5  -1   6     1731.04     1692.75     23.97 o 
   6  -1   6     2126.20     2163.80     76.14 o 
   7  -1   6        4.20       33.86      9.28 o 
   8  -1   6      599.16      607.29     19.17 o 
   9  -1   6      106.67      100.00     15.23 o 
  10  -1   6        0.96        2.95     12.82 o 
  11  -1   6        7.14       15.47     13.71 o 
  12  -1   6      139.76      134.31     15.91 o 
  13  -1   6        1.87        8.10     29.28 o 
 -11   0   6        2.94        0.20     14.13 o 
 -10   0   6       48.33       37.92     13.55 o 
  -9   0   6      229.71      224.63     15.85 o 
  -8   0   6      180.59      160.16     13.67 o 
  -7   0   6       14.10       12.15     11.36 o 
  -6   0   6      108.93      106.58     11.45 o 
  -5   0   6      540.93      444.67     13.10 o 
  -4   0   6      407.92      499.49     14.96 o 
  -3   0   6        2.31        8.58     10.06 o 
  -2   0   6       39.10       39.71      5.58 o 
  -1   0   6        7.02        4.67      3.76 o 
   0   0   6       76.92       61.63      4.22 o 
   1   0   6       20.45       14.34      3.61 o 
   2   0   6     4333.82     3742.73     56.92 o 
   3   0   6     7078.64     8143.32    131.50 o 
   4   0   6     7170.47     7107.06     61.24 o 
   5   0   6     3802.65     3970.55     77.12 o 
   6   0   6     1600.18     1472.64     49.15 o 
   7   0   6       90.40      103.50      8.42 o 
   8   0   6      293.66      284.03      9.71 o 
   9   0   6      107.18       89.48     13.17 o 
  10   0   6      131.16      112.55     14.45 o 
  11   0   6       80.58       90.09     14.77 o 
  12   0   6        0.30       -5.23     13.86 o 
  13   0   6       91.24       98.45     18.41 o 
 -12   1   6       24.29        9.29     27.40 o 
 -11   1   6       21.29       32.63     14.76 o 
 -10   1   6        0.27        9.91     13.14 o 
  -9   1   6      261.77      276.10     16.94 o 
  -8   1   6        0.27       -8.44     12.08 o 
  -7   1   6        1.88       -9.51     12.34 o 
  -6   1   6      457.83      401.60     14.75 o 
  -5   1   6        0.45       -5.66      9.67 o 
  -4   1   6       68.48       42.17      9.65 o 
  -3   1   6       94.37      113.22     12.35 o 
  -2   1   6      320.96      260.14     13.46 o 
  -1   1   6      470.61      503.47     11.15 o 
   0   1   6     4200.75     4074.81     19.16 o 
   1   1   6       64.77       60.61      4.40 o 
   2   1   6     3104.65     3126.65     28.99 o 
   3   1   6     5733.54     5504.78     28.13 o 
   4   1   6     1227.56     1237.93     12.60 o 
   5   1   6      860.42      754.57      9.60 o 
   6   1   6     1974.55     1904.36     15.76 o 
   7   1   6      280.33      226.49      9.03 o 
   8   1   6        5.73       35.87      8.97 o 
   9   1   6       19.14       51.99     13.13 o 
  10   1   6      214.41      182.56     14.55 o 
  11   1   6      108.78       93.95     14.68 o 
  12   1   6      114.94      121.07     15.38 o 
  13   1   6        0.74       -1.92     16.98 o 
 -11   2   6       19.28       16.68     24.30 o 
 -10   2   6       19.30       17.56     13.83 o 
  -9   2   6        0.37        7.12     13.44 o 
  -8   2   6      118.70      124.13     13.52 o 
  -7   2   6        0.34        2.36     11.82 o 
  -6   2   6        1.90       -0.52     12.96 o 
  -5   2   6      517.09      546.19     26.67 o 
  -4   2   6       79.78       45.70      9.55 o 
  -3   2   6      148.32      171.41     10.19 o 
  -2   2   6       17.71       41.56     10.45 o 
  -1   2   6      288.93      225.99     10.12 o 
   0   2   6      185.70      215.92      8.07 o 
   1   2   6      408.16      407.69      5.53 o 
   2   2   6     1383.73     1310.26     12.05 o 
   3   2   6     2103.78     1830.78     10.21 o 
   4   2   6      581.78      451.56     24.75 o 
   5   2   6      140.93      174.00      7.29 o 
   6   2   6        5.29       24.47      5.87 o 
   7   2   6        6.15       20.24      7.58 o 
   8   2   6      290.04      348.46     12.30 o 
   9   2   6       21.85       29.12      9.88 o 
  10   2   6      108.36       95.25     14.11 o 
  11   2   6       52.36       63.65     13.95 o 
  12   2   6       87.69      110.17     17.59 o 
  13   2   6      160.43      170.01     16.61 o 
  14   2   6        0.02        3.85     25.69 o 
 -11   3   6       14.47        3.71     21.53 o 
 -10   3   6       56.50       54.69     17.59 o 
  -9   3   6      142.17      143.85     15.29 o 
  -8   3   6       68.87       65.71     14.17 o 
  -7   3   6      106.08      102.02     13.37 o 
  -6   3   6        0.50       13.86     11.78 o 
  -5   3   6        2.88       -1.74     12.26 o 
  -4   3   6      392.30      311.09     12.15 o 
  -3   3   6      236.06      221.74     10.28 o 
  -2   3   6        2.07       14.52      7.70 o 
  -1   3   6      394.94      352.80      8.87 o 
   0   3   6      905.38      906.44     21.42 o 
   1   3   6      293.96      295.24      6.00 o 
   2   3   6      385.35      385.55      8.61 o 
   3   3   6      527.74      458.98      7.54 o 
   4   3   6      243.03      239.60      7.56 o 
   5   3   6     1160.93     1032.26     11.22 o 
   6   3   6      375.36      440.54      8.68 o 
   7   3   6      137.57      138.82      8.59 o 
   8   3   6      203.09      271.13     11.76 o 
   9   3   6      653.77      755.10     17.93 o 
  10   3   6        1.47       -0.66     12.18 o 
  11   3   6      247.99      255.79     17.42 o 
  12   3   6       44.80       41.49     14.15 o 
  13   3   6       17.88       30.66     14.70 o 
  14   3   6       48.48       63.62     29.62 o 
 -10   4   6      119.12      103.59     19.14 o 
  -9   4   6        1.57       12.11     16.34 o 
  -8   4   6      213.10      205.02     18.99 o 
  -7   4   6       21.12       10.18     12.39 o 
  -6   4   6        1.28        1.50     12.12 o 
  -5   4   6       39.71       66.95     10.28 o 
  -4   4   6      274.28      238.79     11.98 o 
  -3   4   6       38.89       42.75     10.10 o 
  -2   4   6     1207.28     1192.30     14.53 o 
  -1   4   6     1390.20     1216.61     17.82 o 
   0   4   6       83.69      127.18     10.02 o 
   1   4   6      543.08      448.92     13.32 o 
   2   4   6      211.06      219.18      5.07 o 
   3   4   6      731.61      715.29     10.56 o 
   4   4   6     1275.85     1154.39     13.48 o 
   5   4   6     2384.23     2242.77     24.24 o 
   6   4   6       15.36        8.54      6.28 o 
   7   4   6        8.46       23.66      7.53 o 
   8   4   6      350.85      410.38     11.60 o 
   9   4   6      879.76      903.49     19.05 o 
  10   4   6        4.22        1.17     11.29 o 
  11   4   6      182.95      166.54     14.51 o 
  12   4   6       64.36       49.81     13.40 o 
  13   4   6       48.53       67.59     17.98 o 
 -10   5   6       80.87      106.99     23.77 o 
  -9   5   6       36.26       46.79     17.60 o 
  -8   5   6        0.27      -10.99     16.84 o 
  -7   5   6      184.26      149.05     15.05 o 
  -6   5   6       83.23       77.25     14.71 o 
  -5   5   6       15.31       48.80     10.65 o 
  -4   5   6        4.87       11.94      8.47 o 
  -3   5   6     1309.11     1072.95     16.28 o 
  -2   5   6     1121.02     1168.06     16.39 o 
  -1   5   6     2389.62     2546.45     77.30 o 
   0   5   6     2415.53     2051.96     71.79 o 
   1   5   6        4.91        9.11      3.25 o 
   2   5   6      540.90      603.90     14.20 o 
   3   5   6       28.99       22.88      4.70 o 
   4   5   6     2240.21     2357.24     43.92 o 
   5   5   6      466.76      727.43     30.94 o 
   6   5   6      118.16       99.05      7.44 o 
   7   5   6       33.07       29.96      6.71 o 
   8   5   6      417.48      420.54     11.99 o 
   9   5   6       84.26       70.63      9.14 o 
  10   5   6       10.27       -0.97     10.26 o 
  11   5   6      199.79      189.79     13.67 o 
  12   5   6       37.08       22.58     20.62 o 
  13   5   6       44.53       29.54     21.46 o 
  -9   6   6       35.29       53.84     18.24 o 
  -8   6   6       15.61       13.76     16.37 o 
  -7   6   6       58.68       41.44     14.23 o 
  -6   6   6      214.21      212.24     15.95 o 
  -5   6   6      944.01      907.14     25.74 o 
  -4   6   6      297.42      285.63     13.84 o 
  -3   6   6      104.82      121.70     12.91 o 
  -2   6   6     3483.50     3320.79     61.34 o 
  -1   6   6        6.95       26.93     11.83 o 
   0   6   6        1.86       14.05     11.01 o 
   1   6   6     4340.15     4244.69     72.41 o 
   2   6   6       46.98       51.90      4.02 o 
   3   6   6      102.99       87.44      4.81 o 
   4   6   6      265.24      348.10     26.61 o 
   5   6   6      512.48      456.81     12.77 o 
   6   6   6      174.78      217.74      8.37 o 
   7   6   6       12.18       16.59      6.46 o 
   8   6   6        3.33        5.08      7.14 o 
   9   6   6      655.52      629.99     18.92 o 
  10   6   6      164.80      164.00     13.02 o 
  11   6   6        3.20       10.41     24.16 o 
  12   6   6      178.35      149.73     23.49 o 
  13   6   6        2.45        4.40     21.29 o 
  -9   7   6        1.02        8.80     23.05 o 
  -8   7   6        6.18       12.26     14.30 o 
  -7   7   6        9.02       11.62     14.70 o 
  -6   7   6       86.41       67.68     15.12 o 
  -5   7   6        7.83       -6.07     12.56 o 
  -4   7   6      253.99      267.48     14.55 o 
  -3   7   6     1170.38     1025.96     19.38 o 
  -2   7   6       42.41       68.10     13.05 o 
  -1   7   6     1012.88      970.38     19.34 o 
   0   7   6     1537.86     1511.91     18.24 o 
   1   7   6       17.78        3.52      7.62 o 
   2   7   6       11.56        6.93      2.91 o 
   3   7   6       87.73       76.87     12.09 o 
   4   7   6        9.36       19.61     10.59 o 
   5   7   6        1.22        6.30     11.03 o 
   6   7   6      472.14      430.86     15.68 o 
   7   7   6      307.53      416.93     20.46 o 
   8   7   6      139.43      132.42      9.89 o 
   9   7   6        5.99       -2.58      8.83 o 
  10   7   6      549.64      524.60     18.51 o 
  11   7   6       49.73       44.49     27.25 o 
  12   7   6        0.07       -5.29     26.78 o 
  13   7   6       47.03       18.35     28.56 o 
  -9   8   6       36.13       70.87     32.66 o 
  -8   8   6        0.69       -6.03     15.19 o 
  -7   8   6       19.19       27.05     14.65 o 
  -6   8   6        0.15        5.96     14.93 o 
  -5   8   6      545.38      574.14     17.79 o 
  -4   8   6       43.82       52.21     12.55 o 
  -3   8   6        3.35       36.92     13.33 o 
  -2   8   6     2160.93     2159.93     29.81 o 
  -1   8   6       46.72       48.17     10.65 o 
   0   8   6      660.86      606.25     16.59 o 
   1   8   6      495.39      514.62     12.37 o 
   2   8   6      125.27      117.47      9.22 o 
   3   8   6       16.46       51.82     11.14 o 
   4   8   6      195.05      176.50     12.98 o 
   5   8   6      104.18      142.75     13.08 o 
   6   8   6      158.36      183.26     13.86 o 
   7   8   6       91.79       75.01     12.90 o 
   8   8   6       57.80       73.67     12.88 o 
   9   8   6      218.61      220.47     15.06 o 
  10   8   6        7.20        7.95     15.07 o 
  11   8   6      102.38       96.03     19.34 o 
  12   8   6       92.87       96.38     20.35 o 
  13   8   6        0.81      -19.59     28.48 o 
  -8   9   6       31.26       32.01     22.52 o 
  -7   9   6       16.38        9.65     16.99 o 
  -6   9   6       63.94       62.11     17.21 o 
  -5   9   6       67.84       60.75     14.46 o 
  -4   9   6      516.62      589.97     25.87 o 
  -3   9   6        6.49       13.58     11.74 o 
  -2   9   6       19.57       21.82     10.51 o 
  -1   9   6     1040.74      976.41     17.99 o 
   0   9   6      382.41      313.26     12.54 o 
   1   9   6      602.77      626.26     18.51 o 
   2   9   6      372.57      368.76     37.53 o 
   3   9   6       10.03       56.48     12.33 o 
   4   9   6       88.99       90.80     12.76 o 
   5   9   6        2.39       -1.34     11.65 o 
   6   9   6       76.98       87.04     13.70 o 
   7   9   6      289.03      347.38     18.92 o 
   8   9   6       95.26      131.66     18.21 o 
   9   9   6       68.73       87.97     14.69 o 
  10   9   6      493.65      450.37     19.39 o 
  11   9   6       39.27       39.31     24.74 o 
  12   9   6       34.93       19.82     25.09 o 
  -7  10   6       16.53       12.86     21.72 o 
  -6  10   6       16.84       21.72     17.18 o 
  -5  10   6       74.22       68.67     14.70 o 
  -4  10   6        3.86       13.03     12.34 o 
  -3  10   6      504.76      471.68     13.99 o 
  -2  10   6        9.79       20.46     10.48 o 
  -1  10   6       32.85       36.17      9.77 o 
   0  10   6      734.33      637.16     22.09 o 
   1  10   6      354.95      320.20     16.61 o 
   2  10   6        1.87       25.28     13.13 o 
   3  10   6      410.88      378.78     16.70 o 
   4  10   6       79.68       92.05     13.50 o 
   5  10   6      119.84      139.77     14.33 o 
   6  10   6       28.39       14.71     13.19 o 
   7  10   6       24.91       24.85     13.86 o 
   8  10   6      408.91      503.56     23.75 o 
   9  10   6      343.79      383.20     19.22 o 
  10  10   6        0.57        3.85     13.87 o 
  11  10   6      194.49      148.97     27.78 o 
  12  10   6       12.61       15.37     24.01 o 
  -7  11   6        0.18       -6.18     28.97 o 
  -6  11   6       33.90       63.79     23.39 o 
  -5  11   6       53.54       76.54     15.87 o 
  -4  11   6      113.85      124.97     14.16 o 
  -3  11   6       11.12       10.18     12.42 o 
  -2  11   6       76.47       58.11     13.18 o 
  -1  11   6      115.59      116.00     13.17 o 
   0  11   6       30.96        9.66     11.63 o 
   1  11   6      105.99      107.52     11.89 o 
   2  11   6       38.60       73.35     14.31 o 
   3  11   6        6.21        8.15     13.36 o 
   4  11   6       32.00       68.00     13.86 o 
   5  11   6      184.10      193.09     15.87 o 
   6  11   6      154.67      175.60     16.23 o 
   7  11   6      370.83      332.51     18.09 o 
   8  11   6      323.26      302.93     22.15 o 
   9  11   6      167.95      167.04     16.11 o 
  10  11   6       59.17       52.35     14.78 o 
  11  11   6        0.89        8.55     17.54 o 
  12  11   6       24.87       16.18     23.54 o 
  -5  12   6       11.76       53.89     42.81 o 
  -4  12   6        5.42       13.32     15.21 o 
  -3  12   6      170.64      200.66     17.35 o 
  -2  12   6       12.42       23.92     16.21 o 
  -1  12   6        8.49       -6.47     15.07 o 
   0  12   6      274.56      276.75     14.44 o 
   1  12   6      181.89      154.03     12.98 o 
   2  12   6        9.39       26.93     13.52 o 
   3  12   6        4.41       38.96     14.06 o 
   4  12   6       27.16       22.39     14.25 o 
   5  12   6       62.16       62.19     14.67 o 
   6  12   6       88.91      115.10     15.13 o 
   7  12   6       18.27       24.46     14.53 o 
   8  12   6      160.84      155.24     19.97 o 
   9  12   6       30.65       20.28     17.33 o 
  10  12   6       11.91        6.33     14.57 o 
  -4  13   6       28.03       17.78     20.44 o 
  -3  13   6        6.72        3.37     15.00 o 
  -2  13   6      163.49      143.94     18.11 o 
  -1  13   6        6.12       -2.52     15.88 o 
   0  13   6       13.26        2.02     14.93 o 
   1  13   6       33.50       44.83     19.26 o 
   2  13   6      145.09      128.64     15.22 o 
   3  13   6       10.83       47.24     15.55 o 
   4  13   6        1.93        3.07     13.89 o 
   5  13   6      147.02      147.04     15.66 o 
   6  13   6       61.03       74.42     14.44 o 
   7  13   6        1.32       20.53     14.30 o 
   8  13   6        3.83       -3.40     17.49 o 
   9  13   6       62.51       26.50     30.05 o 
  10  13   6        1.93      -23.89     23.89 o 
  -3  14   6       28.21       29.11     20.42 o 
  -2  14   6       17.89       -3.54     29.43 o 
  -1  14   6       51.83       38.04     22.34 o 
   0  14   6        6.72      -10.85     21.59 o 
   1  14   6       67.84       59.76     20.24 o 
   2  14   6        1.12       13.61     19.13 o 
   3  14   6       64.09       77.34     19.43 o 
   4  14   6       35.67       35.16     14.42 o 
   5  14   6       37.72       46.37     17.74 o 
   6  14   6        8.20       12.86     17.21 o 
   7  14   6        1.86       16.31     28.11 o 
   8  14   6       47.22       46.36     31.44 o 
  10  14   6        0.29      -18.00     25.95 o 
  -2  15   6       39.95       38.83     30.89 o 
   1  15   6        6.82       58.10     30.51 o 
   2  15   6      147.56      128.75     32.69 o 
   3  15   6       40.68       80.37     31.25 o 
   4  15   6       21.49       29.60     30.00 o 
   5  15   6       27.33       33.07     29.47 o 
   6  15   6        6.55       -5.06     28.13 o 
  -4 -14   7        3.69       -5.19     28.81 o 
  -3 -14   7       22.27       21.69     29.39 o 
  -2 -14   7       20.03       21.64     28.67 o 
  -1 -14   7        3.68       27.98     28.20 o 
   0 -14   7        1.99       30.70     29.46 o 
   1 -14   7       72.52       21.17     29.57 o 
  -7 -13   7       40.68       36.36     28.43 o 
  -6 -13   7        1.15       16.00     27.82 o 
  -5 -13   7       16.15       12.19     28.75 o 
  -4 -13   7       49.06      107.29     21.31 o 
  -3 -13   7       12.27       15.67     27.33 o 
  -2 -13   7        0.64        5.94     27.24 o 
  -1 -13   7       21.58       19.31     28.17 o 
   0 -13   7       15.71       -4.83     25.41 o 
   1 -13   7        9.69      -10.70     28.07 o 
   2 -13   7       89.22      108.82     31.89 o 
   3 -13   7        0.11        0.28     31.05 o 
  -8 -12   7       19.67       18.56     19.19 o 
  -7 -12   7        0.07       -1.42     17.98 o 
  -6 -12   7       80.88      100.50     16.96 o 
  -5 -12   7        1.25       20.97     19.66 o 
  -4 -12   7        5.22        2.34     18.35 o 
  -3 -12   7       49.34       92.42     26.63 o 
  -2 -12   7       35.89       45.98     15.89 o 
  -1 -12   7        0.36       -9.26     16.04 o 
   0 -12   7       51.21       48.58     14.38 o 
   1 -12   7       92.74       84.66     27.84 o 
   2 -12   7       35.04       13.55     27.57 o 
   3 -12   7       67.67      100.40     31.88 o 
   4 -12   7        2.63       26.28     30.71 o 
   5 -12   7        8.38       23.01     32.60 o 
   6 -12   7        1.85       13.78     25.66 o 
  -9 -11   7       24.05        6.04     27.38 o 
  -8 -11   7       39.21       30.93     19.62 o 
  -7 -11   7       81.19       72.11     16.09 o 
  -6 -11   7        4.86       -9.34     14.50 o 
  -5 -11   7       59.00       72.43     19.82 o 
  -4 -11   7        3.62       -1.17     13.13 o 
  -3 -11   7       44.72       29.53     15.55 o 
  -2 -11   7       74.57      124.22     19.85 o 
  -1 -11   7      577.26      569.66     24.12 o 
   0 -11   7      100.10       95.98     12.69 o 
   1 -11   7        0.28       -7.55     12.38 o 
   2 -11   7      176.51      187.09     18.55 o 
   3 -11   7       13.68       30.39     24.20 o 
   4 -11   7       11.37       15.26     19.86 o 
   5 -11   7       29.21       32.47     17.34 o 
   6 -11   7       35.14       32.42     18.47 o 
  -9 -10   7      120.67      102.13     20.55 o 
  -8 -10   7       43.97       55.90     16.33 o 
  -7 -10   7       50.75       49.11     15.65 o 
  -6 -10   7      186.80      182.57     14.04 o 
  -5 -10   7       23.80       27.90     13.17 o 
  -4 -10   7       83.39       87.28     13.63 o 
  -3 -10   7       27.16       22.66     15.02 o 
  -2 -10   7       90.90       72.28     15.11 o 
  -1 -10   7        0.74       16.33     15.06 o 
   0 -10   7       33.44       30.35     10.08 o 
   1 -10   7       78.81       96.96     12.95 o 
   2 -10   7       45.55       64.44     10.60 o 
   3 -10   7      300.23      335.04     14.69 o 
   4 -10   7        5.41       10.26     15.31 o 
   5 -10   7        0.56       -9.07     17.01 o 
   6 -10   7       11.34       -1.13     17.73 o 
   7 -10   7       51.98       70.02     20.60 o 
  -9  -9   7        0.02        3.20     20.35 o 
  -8  -9   7      327.49      353.19     16.65 o 
  -7  -9   7       29.20       30.63     11.98 o 
  -6  -9   7       46.46       51.68     11.75 o 
  -5  -9   7       53.55       64.98     13.46 o 
  -4  -9   7       28.60       20.55     12.19 o 
  -3  -9   7       23.10       14.63     14.25 o 
  -2  -9   7        8.13       21.61     13.27 o 
  -1  -9   7      318.42      297.26     18.46 o 
   0  -9   7        6.19       -8.60     10.72 o 
   1  -9   7      303.85      300.11     12.22 o 
   2  -9   7       25.67       58.63     10.66 o 
   3  -9   7      193.44      190.69     17.58 o 
   4  -9   7      383.20      411.60     22.30 o 
   5  -9   7        1.95        7.14     17.03 o 
   6  -9   7       12.20       21.72     17.61 o 
   7  -9   7       12.51       11.68     18.74 o 
   8  -9   7       17.91       30.74     19.84 o 
 -11  -8   7       22.74       46.30     27.93 o 
 -10  -8   7       12.11       16.38     16.36 o 
  -9  -8   7       77.25       66.34     13.34 o 
  -8  -8   7       18.39       14.61     12.20 o 
  -7  -8   7      151.76      139.44     13.27 o 
  -6  -8   7       16.57       10.37     10.77 o 
  -5  -8   7        7.64        0.75     11.89 o 
  -4  -8   7        2.27        5.40     11.61 o 
  -3  -8   7      551.31      482.28     16.90 o 
  -2  -8   7       44.09       35.88     13.53 o 
  -1  -8   7      111.02       84.04      7.89 o 
   0  -8   7     1189.30     1001.23     33.08 o 
   1  -8   7       73.96       58.93      9.83 o 
   2  -8   7      548.02      496.88     14.24 o 
   3  -8   7      378.76      417.96     19.92 o 
   4  -8   7      552.00      549.32     23.63 o 
   5  -8   7       33.88       33.67     16.82 o 
   6  -8   7        2.32       -0.74     17.90 o 
   7  -8   7       27.04       53.23     18.95 o 
   8  -8   7        0.56        5.53     19.09 o 
 -11  -7   7       33.85       72.46     28.14 o 
 -10  -7   7       44.71       51.65     13.91 o 
  -9  -7   7       21.12       14.64     13.05 o 
  -8  -7   7      151.95      170.24     13.96 o 
  -7  -7   7        0.08        2.10     10.17 o 
  -6  -7   7       83.34      110.66     10.49 o 
  -5  -7   7       20.30       27.53     12.45 o 
  -4  -7   7        1.15       -3.59     11.81 o 
  -3  -7   7       59.05       50.93     12.07 o 
  -2  -7   7     1192.91     1207.35     35.61 o 
  -1  -7   7      206.78      141.99      7.86 o 
   0  -7   7      192.86      172.83      9.61 o 
   1  -7   7     1736.18     1591.75     19.09 o 
   2  -7   7       59.80       32.23     12.95 o 
   3  -7   7      132.75      116.27     16.25 o 
   4  -7   7      643.80      765.83     25.51 o 
   5  -7   7       91.17       63.51     16.84 o 
   6  -7   7       20.23       12.44     17.26 o 
   7  -7   7        7.16        8.09     18.41 o 
   8  -7   7       77.59       86.01     21.38 o 
   9  -7   7        2.02        9.44     20.53 o 
 -11  -6   7        2.56       15.41     28.43 o 
 -10  -6   7       96.91       95.92     14.95 o 
  -9  -6   7        3.37        4.75     12.93 o 
  -8  -6   7       38.81       26.13     12.65 o 
  -7  -6   7       42.14       42.77     11.70 o 
  -6  -6   7       20.83       14.43      9.74 o 
  -5  -6   7        2.37       -3.06      9.95 o 
  -4  -6   7       12.43        8.41     11.45 o 
  -3  -6   7     1135.76     1041.85     25.40 o 
  -2  -6   7        0.78        3.99      6.04 o 
  -1  -6   7     1067.07     1046.92     35.02 o 
   0  -6   7     1947.95     1667.58     42.27 o 
   1  -6   7      358.10      266.65      9.51 o 
   2  -6   7      887.19      850.68     20.87 o 
   3  -6   7       11.63       10.29     13.27 o 
   4  -6   7      450.12      405.80     13.19 o 
   5  -6   7       13.26       23.69     11.14 o 
   6  -6   7       66.43       73.54     12.59 o 
   7  -6   7      114.82       97.00     13.96 o 
   8  -6   7        0.35       -4.33     13.61 o 
   9  -6   7      125.62      131.05     22.56 o 
  10  -6   7        9.91       -2.20     20.71 o 
 -12  -5   7       58.34       35.62     29.39 o 
 -11  -5   7       39.68       37.31     16.74 o 
 -10  -5   7       12.20       22.97     13.78 o 
  -9  -5   7      153.27      163.82     14.75 o 
  -8  -5   7        1.53        5.95     12.25 o 
  -7  -5   7      180.97      152.48     13.22 o 
  -6  -5   7      598.23      604.60     14.63 o 
  -5  -5   7     1036.81      985.54     24.62 o 
  -4  -5   7       91.14       92.45      9.51 o 
  -3  -5   7      206.81      200.11     20.23 o 
  -2  -5   7     3402.28     3722.69     30.42 o 
  -1  -5   7      288.17      268.87     12.49 o 
   0  -5   7      445.67      425.11     13.15 o 
   1  -5   7     2065.66     1788.06     55.00 o 
   2  -5   7      358.27      335.94     15.83 o 
   3  -5   7       39.09       40.82     13.35 o 
   4  -5   7      391.89      451.17     13.80 o 
   5  -5   7      938.70      872.04     18.77 o 
   6  -5   7       59.32       51.75     12.74 o 
   7  -5   7       40.53       32.60     13.04 o 
   8  -5   7       98.87       98.41     15.28 o 
   9  -5   7      241.78      233.19     18.19 o 
  10  -5   7       13.72        9.95     14.65 o 
  11  -5   7       12.29       22.56     24.15 o 
 -12  -4   7        0.17       18.61     30.24 o 
 -11  -4   7        0.72       -6.64     14.57 o 
 -10  -4   7      206.97      232.56     15.03 o 
  -9  -4   7       28.86       28.93     12.94 o 
  -8  -4   7       65.38       65.80     13.06 o 
  -7  -4   7       26.05       23.56      9.09 o 
  -6  -4   7       96.46      106.84     10.11 o 
  -5  -4   7       46.20       59.18      9.93 o 
  -4  -4   7      428.84      415.62     12.04 o 
  -3  -4   7      115.80      112.46      5.82 o 
  -2  -4   7      514.08      619.51     11.06 o 
  -1  -4   7     5970.56     5969.03     44.44 o 
   0  -4   7      117.03      127.51      7.35 o 
   1  -4   7      499.92      555.82      9.94 o 
   2  -4   7     1641.05     1576.79     24.72 o 
   3  -4   7      207.07      200.05     15.25 o 
   4  -4   7       45.25       32.03      9.90 o 
   5  -4   7      114.47      102.56     12.04 o 
   6  -4   7      658.16      612.83     18.18 o 
   7  -4   7      278.52      282.03     16.74 o 
   8  -4   7      204.50      172.41     15.80 o 
   9  -4   7       33.21       41.03     15.33 o 
  10  -4   7       70.23       64.46     15.79 o 
  11  -4   7        3.90        2.95     15.34 o 
  12  -4   7        7.92       25.85     25.27 o 
 -11  -3   7       58.73       56.92     15.40 o 
 -10  -3   7        4.11        4.62     16.40 o 
  -9  -3   7      164.28      152.91     17.60 o 
  -8  -3   7       12.41       24.47     11.27 o 
  -7  -3   7        1.49       -8.08     10.36 o 
  -6  -3   7      174.44      164.87     11.78 o 
  -5  -3   7      916.90      873.29     24.52 o 
  -4  -3   7      230.34      230.30     11.89 o 
  -3  -3   7      538.09      500.50     15.53 o 
  -2  -3   7     1095.66     1033.53     12.95 o 
  -1  -3   7     2061.01     2418.96     49.37 o 
   0  -3   7     3277.19     3285.71     31.67 o 
   1  -3   7      264.30      231.66      7.44 o 
   2  -3   7      592.69      458.58     27.98 o 
   3  -3   7      817.56      793.22     41.32 o 
   4  -3   7      253.06      269.68     13.22 o 
   5  -3   7      178.45      147.09     12.26 o 
   6  -3   7      198.66      175.35     14.27 o 
   7  -3   7      484.43      516.33     23.08 o 
   8  -3   7      157.37      170.67     15.78 o 
   9  -3   7      244.50      227.50     17.61 o 
  10  -3   7       13.28       19.20     15.11 o 
  11  -3   7       16.27       17.50     15.43 o 
  12  -3   7        7.28       19.79     18.85 o 
 -11  -2   7       73.23       53.18     17.66 o 
 -10  -2   7      220.56      195.96     18.90 o 
  -9  -2   7       43.88       39.17     12.68 o 
  -8  -2   7      331.11      356.16     15.13 o 
  -7  -2   7        0.09        1.52     10.79 o 
  -6  -2   7      175.27      147.06     11.60 o 
  -5  -2   7        1.02       -0.06     11.74 o 
  -4  -2   7     2380.39     2416.54    127.92 o 
  -3  -2   7        8.37        6.05     13.00 o 
  -2  -2   7      988.26      939.27     18.13 o 
  -1  -2   7      741.49      821.24      9.59 o 
   0  -2   7        2.97        8.50      3.62 o 
   1  -2   7      626.04      684.68      9.31 o 
   2  -2   7      363.60      328.84      9.87 o 
   3  -2   7      472.16      458.96      8.52 o 
   4  -2   7      149.19      157.75      5.40 o 
   5  -2   7        4.07       13.28      6.31 o 
   6  -2   7      910.10      920.05     32.94 o 
   7  -2   7      805.71      872.88     21.66 o 
   8  -2   7      137.11      121.51     15.64 o 
   9  -2   7        2.93        0.77     13.83 o 
  10  -2   7      113.52      125.60     13.85 o 
  11  -2   7       16.38       15.24     13.20 o 
  12  -2   7       45.82       41.11     14.30 o 
  13  -2   7        7.54       29.37     30.93 o 
 -11  -1   7       13.76       16.74     17.52 o 
 -10  -1   7      111.54      109.96     15.06 o 
  -9  -1   7      309.39      284.78     16.15 o 
  -8  -1   7       19.90       -1.28     11.68 o 
  -7  -1   7       62.04       60.28     11.55 o 
  -6  -1   7      134.85      129.34     11.72 o 
  -5  -1   7      196.25      197.29     13.46 o 
  -4  -1   7       67.55       55.77     13.92 o 
  -3  -1   7     3223.60     3200.68     26.10 o 
  -2  -1   7        8.63        3.13      5.35 o 
  -1  -1   7       80.24       66.17      4.42 o 
   0  -1   7     6665.77     6139.49     94.07 o 
   1  -1   7      242.20      280.00      6.73 o 
   2  -1   7     4540.73     4487.25     43.84 o 
   3  -1   7      807.18      737.47     20.56 o 
   4  -1   7     3993.81     4017.67     91.39 o 
   5  -1   7      109.52      126.20      6.29 o 
   6  -1   7     1321.38     1385.19     65.11 o 
   7  -1   7      492.44      487.09     14.88 o 
   8  -1   7      239.74      223.60     13.93 o 
   9  -1   7       71.86       95.43     12.66 o 
  10  -1   7        2.22        5.44     12.70 o 
  11  -1   7      117.70       92.02     14.27 o 
  12  -1   7       11.12       21.19     13.95 o 
  13  -1   7       37.53       16.92     31.03 o 
 -11   0   7       21.50       38.09     14.30 o 
 -10   0   7       11.74       10.51     13.37 o 
  -9   0   7       64.17       57.26     13.70 o 
  -8   0   7       95.21       91.02     14.31 o 
  -7   0   7       94.63      109.29     12.41 o 
  -6   0   7       17.54       10.25     11.19 o 
  -5   0   7      203.27      192.22     14.11 o 
  -4   0   7      327.89      313.71     17.78 o 
  -3   0   7      843.00      896.67     16.99 o 
  -2   0   7     3254.23     3123.02     39.91 o 
  -1   0   7      196.42      153.82      5.34 o 
   0   0   7     1528.45     1498.52     22.38 o 
   1   0   7    13230.55    13449.15    128.03 o 
   2   0   7     8638.99     9010.11     96.54 o 
   3   0   7       44.52       70.87      9.06 o 
   4   0   7      823.58      798.36     27.90 o 
   5   0   7     1429.25     1643.71     29.62 o 
   6   0   7       27.68       33.21      4.66 o 
   7   0   7       42.16       53.68      7.04 o 
   8   0   7      395.38      389.62     15.50 o 
   9   0   7      220.92      188.16     14.29 o 
  10   0   7       84.53       81.57     13.24 o 
  11   0   7        2.20       -1.15     13.37 o 
  12   0   7       93.96       80.76     14.88 o 
  13   0   7        9.67       17.81     20.23 o 
 -12   1   7        1.98       -1.19     26.38 o 
 -11   1   7       14.44       26.63     16.15 o 
 -10   1   7       39.48       50.49     13.75 o 
  -9   1   7       17.40       10.14     13.93 o 
  -8   1   7       42.49       33.33     13.08 o 
  -7   1   7        1.60       -5.95     11.68 o 
  -6   1   7      245.12      278.47     13.83 o 
  -5   1   7       28.24       26.53     12.39 o 
  -4   1   7       39.99       18.28      9.58 o 
  -3   1   7     4708.31     5043.34     85.59 o 
  -2   1   7      381.94      387.73     12.89 o 
  -1   1   7      426.28      400.41      7.63 o 
   0   1   7      164.16      195.20      7.92 o 
   1   1   7     5605.07     5686.66     35.20 o 
   2   1   7     3101.76     3115.53     26.15 o 
   3   1   7      360.25      326.38      7.38 o 
   4   1   7      490.25      540.00     12.91 o 
   5   1   7      396.58      447.05     10.23 o 
   6   1   7      285.09      276.06     15.88 o 
   7   1   7       19.65       18.80      4.11 o 
   8   1   7     1330.49     1248.18     26.92 o 
   9   1   7      229.85      245.67     14.80 o 
  10   1   7       55.95       58.80     13.57 o 
  11   1   7      124.92      110.78     14.94 o 
  12   1   7       26.82       29.39     14.23 o 
  13   1   7       20.36       17.78     16.81 o 
 -11   2   7        2.78        4.65     16.72 o 
 -10   2   7        0.14        9.90     14.01 o 
  -9   2   7       54.31       56.20     13.91 o 
  -8   2   7        2.00        4.15     12.93 o 
  -7   2   7        1.45       15.08     13.38 o 
  -6   2   7        0.35       -4.76     11.40 o 
  -5   2   7     1165.70     1258.38     22.56 o 
  -4   2   7      188.92      186.55     11.37 o 
  -3   2   7       19.39       25.28      8.92 o 
  -2   2   7     3748.57     3742.83     30.29 o 
  -1   2   7      149.43      161.90      7.82 o 
   0   2   7      990.16      963.85     30.20 o 
   1   2   7      811.00      752.70     10.34 o 
   2   2   7      424.43      371.67      4.80 o 
   3   2   7      479.98      562.66     14.22 o 
   4   2   7       51.84       44.74      3.63 o 
   5   2   7      384.56      366.55      9.70 o 
   6   2   7      170.34      159.78      8.28 o 
   7   2   7      964.89      990.86     12.83 o 
   8   2   7      282.94      248.43      9.90 o 
   9   2   7     1032.04     1006.72     20.69 o 
  10   2   7       81.48      103.06     13.75 o 
  11   2   7       14.42       21.81     13.64 o 
  12   2   7       93.60       85.52     15.26 o 
  13   2   7       15.76       36.11     16.94 o 
 -10   3   7        9.34       15.28     14.47 o 
  -9   3   7        1.73       -2.13     13.73 o 
  -8   3   7       66.19       76.49     13.95 o 
  -7   3   7        3.31        2.67     11.94 o 
  -6   3   7      112.94      160.68     15.08 o 
  -5   3   7       27.51       38.54     11.81 o 
  -4   3   7      362.50      376.33     16.47 o 
  -3   3   7      936.03      942.67     24.64 o 
  -2   3   7        0.93        1.67     10.86 o 
  -1   3   7        2.81       20.38      8.19 o 
   0   3   7      703.62      726.05      9.50 o 
   1   3   7      305.64      300.95      7.51 o 
   2   3   7      131.85      121.33      6.45 o 
   3   3   7      367.42      313.00      5.29 o 
   4   3   7      151.13      119.63      7.00 o 
   5   3   7     1192.71     1374.71     15.58 o 
   6   3   7     2605.42     2922.70     24.89 o 
   7   3   7      200.25      179.57      7.80 o 
   8   3   7      457.75      444.35     11.25 o 
   9   3   7      123.86      142.51     14.37 o 
  10   3   7      437.81      427.79     17.23 o 
  11   3   7       99.98      102.99     14.11 o 
  12   3   7       87.37       85.78     14.82 o 
  13   3   7      129.08      124.16     15.74 o 
  14   3   7        0.20       -5.72     18.64 o 
 -10   4   7        1.02       17.74     18.26 o 
  -9   4   7       26.15       22.43     16.68 o 
  -8   4   7       10.61       17.21     13.63 o 
  -7   4   7       89.27      109.19     13.86 o 
  -6   4   7       61.26       27.71     12.64 o 
  -5   4   7     1410.16     1432.66     29.79 o 
  -4   4   7       20.60       19.78     10.08 o 
  -3   4   7        3.08        7.61      8.04 o 
  -2   4   7      880.85      806.74     13.33 o 
  -1   4   7      853.07      825.76     10.91 o 
   0   4   7      538.50      536.70     10.17 o 
   1   4   7       30.81       26.44      4.60 o 
   2   4   7      929.61      845.93      9.69 o 
   3   4   7      209.25      187.19      5.98 o 
   4   4   7     1902.46     1997.72     31.62 o 
   5   4   7      158.41      214.60      9.37 o 
   6   4   7      928.62     1121.70     13.90 o 
   7   4   7     1337.58     1344.42     15.54 o 
   8   4   7       16.03        8.64      8.21 o 
   9   4   7     1486.68     1567.67     23.51 o 
  10   4   7       50.15       69.47     12.45 o 
  11   4   7       45.86       57.83     13.01 o 
  12   4   7       80.83       63.34     13.60 o 
  13   4   7       14.29       16.42     13.49 o 
 -10   5   7        8.56       29.78     35.11 o 
  -9   5   7        2.00      -11.45     17.15 o 
  -8   5   7       19.41       14.50     16.77 o 
  -7   5   7       80.95       88.51     14.50 o 
  -6   5   7      313.68      344.80     15.66 o 
  -5   5   7      190.77      152.13     11.80 o 
  -4   5   7      170.30      184.84     12.25 o 
  -3   5   7      106.00       93.93     10.16 o 
  -2   5   7      249.23      238.56     10.85 o 
  -1   5   7       39.97       45.24      5.13 o 
   0   5   7      112.46       91.78      7.99 o 
   1   5   7       70.25       63.33      4.63 o 
   2   5   7      103.30      135.81      4.31 o 
   3   5   7     2804.51     2665.35     55.34 o 
   4   5   7      324.06      250.80      5.19 o 
   5   5   7     1706.53     2050.37     28.74 o 
   6   5   7      517.99      576.41     11.04 o 
   7   5   7      437.19      461.59     10.52 o 
   8   5   7       67.41       83.53      8.85 o 
   9   5   7       14.84       28.43      9.66 o 
  10   5   7       25.84       29.03     11.13 o 
  11   5   7       41.85       27.95     12.09 o 
  12   5   7       13.04       14.74     14.56 o 
  13   5   7        0.15      -10.51     21.28 o 
  -9   6   7       15.84       26.51     18.31 o 
  -8   6   7       33.22       39.54     16.99 o 
  -7   6   7       21.62       29.97     14.40 o 
  -6   6   7       83.64       98.38     14.59 o 
  -5   6   7       60.06       63.69     13.50 o 
  -4   6   7        6.06       35.83     10.01 o 
  -3   6   7      527.49      585.55     13.97 o 
  -2   6   7      154.77      142.55     10.31 o 
  -1   6   7       42.99       42.56      5.43 o 
   0   6   7     1609.30     1599.03     24.03 o 
   1   6   7       52.85      136.49     18.15 o 
   2   6   7      309.39      280.26      6.63 o 
   3   6   7     1551.47     1562.81     43.57 o 
   4   6   7      704.58      731.39      9.81 o 
   5   6   7        0.47        1.31      1.56 o 
   6   6   7      197.35      206.79      7.45 o 
   7   6   7      865.68      982.45     14.19 o 
   8   6   7        1.43        0.85      7.20 o 
   9   6   7        5.16       40.51      9.06 o 
  10   6   7        3.14       14.73     14.93 o 
  11   6   7      134.23      122.87     17.87 o 
  12   6   7       10.66       26.88     27.46 o 
  13   6   7       50.51       32.10     27.74 o 
  -9   7   7        9.79       11.91     33.28 o 
  -8   7   7        0.91        2.48     16.55 o 
  -7   7   7      141.93      138.67     16.26 o 
  -6   7   7        1.20       -2.85     14.34 o 
  -5   7   7       56.72       73.37     13.13 o 
  -4   7   7      511.63      490.16     16.19 o 
  -3   7   7        6.01        1.39     12.70 o 
  -2   7   7       33.27       59.31     10.77 o 
  -1   7   7      308.77      369.44     17.74 o 
   0   7   7      616.50      635.65     15.94 o 
   1   7   7      405.94      383.70     13.66 o 
   2   7   7      166.97      123.46      6.71 o 
   3   7   7      708.09      650.49     30.13 o 
   4   7   7      615.47      496.84     26.74 o 
   5   7   7      750.55      770.62     53.00 o 
   6   7   7        3.64        5.83      4.91 o 
   7   7   7      390.10      465.48     12.08 o 
   8   7   7      214.83      249.82     12.61 o 
   9   7   7        0.87       -0.08      9.88 o 
  10   7   7        8.51       35.66     18.90 o 
  11   7   7       54.63       82.87     19.09 o 
  12   7   7       47.32       49.96     28.10 o 
  -8   8   7        6.56        7.68     15.31 o 
  -7   8   7        3.67       13.04     14.67 o 
  -6   8   7      358.23      333.77     18.68 o 
  -5   8   7      109.00      102.33     14.12 o 
  -4   8   7       20.68       22.72     12.16 o 
  -3   8   7      604.42      647.66     18.52 o 
  -2   8   7        3.54       21.35     12.78 o 
  -1   8   7       33.99       30.67     10.04 o 
   0   8   7      390.22      411.07     13.14 o 
   1   8   7     1132.60     1074.27     15.94 o 
   2   8   7      133.38      114.34      8.82 o 
   3   8   7      271.27      206.49     15.61 o 
   4   8   7       83.22       87.18     12.21 o 
   5   8   7      995.04     1031.11     49.04 o 
   6   8   7      148.63      154.00     13.69 o 
   7   8   7       99.11      139.54     14.17 o 
   8   8   7      224.91      254.96     17.19 o 
   9   8   7        3.88        5.54     12.71 o 
  10   8   7       13.01        7.88     23.98 o 
  11   8   7       16.43        4.66     25.14 o 
  12   8   7      102.25      132.32     21.82 o 
  -8   9   7       68.88       41.76     31.94 o 
  -7   9   7       80.61       58.53     15.81 o 
  -6   9   7        0.06        2.88     16.49 o 
  -5   9   7      191.85      191.63     16.12 o 
  -4   9   7       87.93       94.44     14.53 o 
  -3   9   7        1.90        2.93     11.58 o 
  -2   9   7      213.14      197.53     11.17 o 
  -1   9   7      165.68      153.39     11.60 o 
   0   9   7       22.00       35.32     10.51 o 
   1   9   7      615.26      644.22     13.90 o 
   2   9   7     1524.29     1457.96     25.88 o 
   3   9   7      526.40      502.60     16.68 o 
   4   9   7       31.12       27.99     12.41 o 
   5   9   7      221.25      235.64     15.34 o 
   6   9   7      268.30      287.52     20.85 o 
   7   9   7       26.90       70.20     14.28 o 
   8   9   7      130.34      153.65     15.54 o 
   9   9   7      172.33      199.53     15.76 o 
  10   9   7      100.91      128.76     20.49 o 
  11   9   7       55.08       56.82     26.31 o 
  12   9   7       13.31        7.11     25.18 o 
  -7  10   7        0.24        5.39     29.73 o 
  -6  10   7      101.97      111.29     18.76 o 
  -5  10   7       10.53        7.65     14.04 o 
  -4  10   7       53.28       61.83     12.68 o 
  -3  10   7       22.36       48.02     11.09 o 
  -2  10   7      167.00      166.76     11.28 o 
  -1  10   7        0.29       -7.24      9.75 o 
   0  10   7      128.18      156.39     11.67 o 
   1  10   7       26.18       23.69     14.90 o 
   2  10   7      362.06      359.44     16.99 o 
   3  10   7        4.12        0.70     12.98 o 
   4  10   7      166.89      160.72     14.62 o 
   5  10   7      561.40      590.16     19.27 o 
   6  10   7       11.51        9.62     13.78 o 
   7  10   7       99.80       60.91     14.90 o 
   8  10   7      130.08      145.87     16.64 o 
   9  10   7        0.20       56.59     14.63 o 
  10  10   7       24.09       17.40     18.41 o 
  11  10   7       31.68       25.74     24.77 o 
  12  10   7       29.37       30.68     24.51 o 
  -7  11   7       13.63       37.36     30.54 o 
  -6  11   7        1.74       43.79     46.17 o 
  -5  11   7      109.76      129.19     14.92 o 
  -4  11   7       43.22       42.71     12.78 o 
  -3  11   7       11.08       17.59     14.09 o 
  -2  11   7        4.80       12.53     12.01 o 
  -1  11   7       55.28       60.22     12.92 o 
   0  11   7       12.14      -12.44     12.44 o 
   1  11   7       46.15       42.03     14.11 o 
   2  11   7      316.19      318.85     16.40 o 
   3  11   7       59.06       71.32     14.10 o 
   4  11   7      237.29      241.22     15.93 o 
   5  11   7       76.81      118.23     15.45 o 
   6  11   7      440.40      493.79     20.13 o 
   7  11   7       38.18       68.51     15.94 o 
   8  11   7        4.86       28.08     14.44 o 
   9  11   7       25.63       32.60     18.77 o 
  10  11   7        2.77       -2.44     17.43 o 
  11  11   7        0.33        5.98     18.41 o 
  12  11   7        9.87      -11.70     24.34 o 
  -5  12   7       16.89       27.96     29.08 o 
  -4  12   7       29.27       45.19     15.67 o 
  -3  12   7        5.33        6.96     14.54 o 
  -2  12   7        7.08        9.55     14.36 o 
  -1  12   7       15.90       -6.50     12.22 o 
   0  12   7      168.41      189.33     14.97 o 
   1  12   7        0.33       -0.95     13.05 o 
   2  12   7      220.97      210.88     16.24 o 
   3  12   7      371.80      381.24     18.34 o 
   4  12   7      197.92      141.06     15.95 o 
   5  12   7      203.62      212.92     16.45 o 
   6  12   7       22.71       33.68     14.20 o 
   7  12   7       94.40       78.25     15.41 o 
   8  12   7        9.39       20.69     14.57 o 
   9  12   7       10.90       -1.13     17.99 o 
  10  12   7       11.35        0.51     18.98 o 
  11  12   7       77.65       81.63     25.94 o 
  -4  13   7       39.74       23.00     21.30 o 
  -3  13   7        5.52        7.62     15.06 o 
  -2  13   7        4.55        8.22     14.76 o 
  -1  13   7       60.95       42.62     19.62 o 
   0  13   7       37.86       13.79     15.29 o 
   1  13   7      116.47      110.72     15.38 o 
   2  13   7        2.46        9.63     13.98 o 
   3  13   7      299.39      299.93     17.76 o 
   4  13   7      130.58      113.28     15.83 o 
   5  13   7        0.50       -1.74     13.99 o 
   6  13   7       32.73       33.05     14.48 o 
   7  13   7        0.85       18.71     14.32 o 
   8  13   7        9.41       24.94     18.47 o 
   9  13   7       14.90       17.66     19.24 o 
  -3  14   7       47.31       41.03     21.15 o 
  -2  14   7        2.24       -5.49     19.35 o 
  -1  14   7        2.24       -5.42     22.15 o 
   0  14   7      102.57       93.37     22.56 o 
   1  14   7        4.88       21.47     19.71 o 
   2  14   7       62.59       70.65     20.56 o 
   3  14   7       88.29       86.01     15.01 o 
   4  14   7       57.91       41.72     14.40 o 
   5  14   7        8.71       -1.52     14.41 o 
   6  14   7        0.15       -3.07     14.66 o 
   7  14   7        6.22        9.63     18.82 o 
   8  14   7       48.26       33.13     31.35 o 
  -1  15   7        8.30       -3.66     31.06 o 
   0  15   7        5.87      -15.43     30.21 o 
   1  15   7      136.20      149.44     22.84 o 
   2  15   7        4.09       11.27     20.69 o 
   3  15   7       27.52       27.82     27.09 o 
   4  15   7       21.17        7.44     27.78 o 
   5  15   7        2.43        0.18     28.93 o 
   6  15   7        0.39      -12.74     18.03 o 
   7  15   7        2.84       24.20     24.97 o 
  -4 -14   8        1.11       -2.53     28.51 o 
  -3 -14   8        6.14       68.68     30.57 o 
  -2 -14   8       13.55       35.73     29.30 o 
  -1 -14   8        6.31       15.76     27.27 o 
  -6 -13   8        5.22       14.41     28.45 o 
  -5 -13   8        0.25        4.65     28.06 o 
  -4 -13   8       99.61      109.28     31.29 o 
  -3 -13   8       34.87       40.66     28.71 o 
  -2 -13   8        1.18      -17.33     28.59 o 
  -1 -13   8        9.96       -3.72     26.61 o 
   0 -13   8        7.99       -6.96     26.69 o 
   1 -13   8        6.73       -0.13     15.51 o 
   2 -13   8       18.67       30.06     29.65 o 
   3 -13   8       43.10       38.20     31.46 o 
  -8 -12   8        6.44        2.44     27.98 o 
  -7 -12   8       26.83       31.46     19.00 o 
  -6 -12   8       14.16       42.44     18.82 o 
  -5 -12   8       31.68       32.55     20.51 o 
  -4 -12   8       11.51       23.76     19.28 o 
  -3 -12   8      160.57      195.65     31.15 o 
  -2 -12   8       51.69       44.18     16.87 o 
  -1 -12   8       24.86       29.39     16.34 o 
   0 -12   8        8.31        4.03     13.84 o 
   1 -12   8       29.99       -2.27     25.89 o 
   2 -12   8       12.30       24.95     27.20 o 
   3 -12   8       18.89       37.24     29.73 o 
   4 -12   8       35.10       45.87     31.35 o 
  -9 -11   8       62.66       54.79     28.87 o 
  -8 -11   8       20.57        9.61     18.67 o 
  -7 -11   8       16.21       12.98     15.40 o 
  -6 -11   8       43.67       27.91     15.36 o 
  -5 -11   8       57.93       60.69     20.01 o 
  -4 -11   8       61.07       76.74     14.27 o 
  -3 -11   8        2.36       -1.48     14.97 o 
  -2 -11   8      227.35      227.14     19.53 o 
  -1 -11   8        0.29        7.71     16.11 o 
   0 -11   8       29.35       26.58     11.80 o 
   1 -11   8       60.66       47.43     20.06 o 
   2 -11   8        3.34        9.46     12.90 o 
   3 -11   8       10.05        7.93     16.58 o 
   4 -11   8        1.58       16.54     30.17 o 
   5 -11   8       10.92       19.68     16.93 o 
   6 -11   8        2.22        2.63     17.92 o 
  -9 -10   8       10.85       -8.69     27.12 o 
  -8 -10   8       72.66       65.82     16.46 o 
  -7 -10   8       11.73       10.52     15.24 o 
  -6 -10   8      138.00      134.81     13.52 o 
  -5 -10   8        3.50        5.73     12.63 o 
  -4 -10   8       54.39       54.15     13.81 o 
  -3 -10   8      225.53      244.38     16.23 o 
  -2 -10   8        1.18        2.38     15.60 o 
  -1 -10   8      329.59      353.32     21.00 o 
   0 -10   8       22.50       37.02      9.39 o 
   1 -10   8        0.81       -0.75     12.10 o 
   2 -10   8        6.79       12.59     12.40 o 
   3 -10   8        4.19       11.71     11.04 o 
   4 -10   8       22.11       11.91     15.46 o 
   5 -10   8       23.76        6.08     16.93 o 
   6 -10   8       64.64       45.21     18.66 o 
   7 -10   8        1.75       13.08     19.18 o 
  -9  -9   8       34.83       42.09     28.14 o 
  -8  -9   8       23.91       41.83     13.38 o 
  -7  -9   8       61.47       53.93     12.44 o 
  -6  -9   8       18.07       19.72     13.38 o 
  -5  -9   8      267.87      258.38     16.30 o 
  -4  -9   8        0.76        6.90     11.94 o 
  -3  -9   8        2.44        7.73     12.27 o 
  -2  -9   8      396.14      394.23     19.35 o 
  -1  -9   8        3.79       -4.50     11.66 o 
   0  -9   8       20.18       11.37      9.15 o 
   1  -9   8       75.16       61.81      9.58 o 
   2  -9   8       93.34       96.54     11.27 o 
   3  -9   8        5.16       26.66     14.50 o 
   4  -9   8       33.55       31.46     16.60 o 
   5  -9   8      129.98      103.13     18.56 o 
   6  -9   8       73.18       63.26     19.20 o 
   7  -9   8       31.16       35.60     19.13 o 
   8  -9   8        3.00        7.58     19.24 o 
  -9  -8   8       13.06        0.17     15.38 o 
  -8  -8   8       91.39      107.98     13.86 o 
  -7  -8   8        1.77        9.30     12.16 o 
  -6  -8   8      213.72      193.89     15.95 o 
  -5  -8   8        0.35       -0.29     11.87 o 
  -4  -8   8      193.04      204.77     14.93 o 
  -3  -8   8       84.91      105.25     13.09 o 
  -2  -8   8       74.65       89.81     14.64 o 
  -1  -8   8      594.26      587.26     17.77 o 
   0  -8   8       22.47       36.36      8.04 o 
   1  -8   8      110.81      143.95     10.49 o 
   2  -8   8       10.25       13.30     12.41 o 
   3  -8   8      292.95      293.23     24.47 o 
   4  -8   8        9.35       24.61     15.42 o 
   5  -8   8        7.35       15.27     16.81 o 
   6  -8   8       83.45       86.00     18.90 o 
   7  -8   8       37.68       20.63     18.70 o 
   8  -8   8       26.83       38.08     19.47 o 
 -11  -7   8        2.63       18.24     18.90 o 
 -10  -7   8        5.37        7.38     13.67 o 
  -9  -7   8        1.51        6.66     13.06 o 
  -8  -7   8      158.14      164.09     14.33 o 
  -7  -7   8      198.23      191.60     12.32 o 
  -6  -7   8       65.12       71.27     11.29 o 
  -5  -7   8      842.40      798.09     20.51 o 
  -4  -7   8        3.88       -4.07     11.83 o 
  -3  -7   8      171.48      176.28     13.26 o 
  -2  -7   8      339.07      365.87     15.17 o 
  -1  -7   8      178.90      146.57     12.54 o 
   0  -7   8      447.13      455.34     10.98 o 
   1  -7   8        1.49       17.82      9.46 o 
   2  -7   8      543.91      600.54     20.08 o 
   3  -7   8       83.76       69.25     16.27 o 
   4  -7   8      275.69      276.35     20.31 o 
   5  -7   8       92.64       56.73     17.20 o 
   6  -7   8       90.59       97.77     19.22 o 
   7  -7   8        0.55        2.75     18.58 o 
   8  -7   8      127.08      114.33     21.56 o 
   9  -7   8       39.39       34.60     20.65 o 
 -11  -6   8        8.99        0.21     19.38 o 
 -10  -6   8        1.88        5.85     13.77 o 
  -9  -6   8       19.93       14.63     13.01 o 
  -8  -6   8        0.38       -2.28     12.05 o 
  -7  -6   8      632.94      662.89     20.77 o 
  -6  -6   8      232.65      199.14     11.56 o 
  -5  -6   8       35.04       32.83     10.45 o 
  -4  -6   8     1724.20     1616.03     34.93 o 
  -3  -6   8      155.95      146.09     12.65 o 
  -2  -6   8        1.91        4.79      9.97 o 
  -1  -6   8      686.03      748.49     17.32 o 
   0  -6   8      532.05      541.93     11.23 o 
   1  -6   8      111.99      124.20     13.11 o 
   2  -6   8       87.04       93.94     13.56 o 
   3  -6   8       96.29      106.61     15.69 o 
   4  -6   8      213.45      205.67     20.39 o 
   5  -6   8      316.49      323.07     14.38 o 
   6  -6   8      471.33      434.96     16.43 o 
   7  -6   8       13.80       15.37     18.33 o 
   8  -6   8       43.11       32.79     19.90 o 
   9  -6   8       15.47        0.49     20.46 o 
  10  -6   8        3.96       -0.21     20.99 o 
 -11  -5   8       12.04        4.55     20.12 o 
 -10  -5   8       49.67       54.88     14.71 o 
  -9  -5   8       26.54       29.50     13.06 o 
  -8  -5   8      192.70      154.48     14.38 o 
  -7  -5   8       93.52       84.61     12.91 o 
  -6  -5   8       24.96       57.05     12.15 o 
  -5  -5   8     1446.45     1405.71     20.28 o 
  -4  -5   8       41.63       34.11      9.27 o 
  -3  -5   8      237.24      231.54      9.62 o 
  -2  -5   8      144.15      163.99     11.37 o 
  -1  -5   8     1477.99     1538.30     18.70 o 
   0  -5   8        2.62        1.50      7.02 o 
   1  -5   8      932.47      771.71     42.32 o 
   2  -5   8       16.63       -0.90     12.09 o 
   3  -5   8       97.42       93.34     14.31 o 
   4  -5   8     1579.80     1774.04     32.44 o 
   5  -5   8      550.42      535.28     16.18 o 
   6  -5   8      365.46      323.60     15.49 o 
   7  -5   8      212.66      223.42     15.84 o 
   8  -5   8       25.93       20.36     13.58 o 
   9  -5   8       39.71       18.57     14.63 o 
  10  -5   8        6.68        0.41     14.88 o 
  11  -5   8       20.81      -10.19     23.24 o 
 -11  -4   8        5.45       -7.66     20.20 o 
 -10  -4   8       17.15       16.29     14.22 o 
  -9  -4   8       22.23       34.19     13.21 o 
  -8  -4   8        0.97       -0.20     12.34 o 
  -7  -4   8      172.66      166.92     13.84 o 
  -6  -4   8     1077.79     1064.18     24.29 o 
  -5  -4   8      432.95      461.15     16.55 o 
  -4  -4   8     1495.31     1350.93     17.91 o 
  -3  -4   8        9.24        3.08      4.78 o 
  -2  -4   8       81.29       95.54      8.74 o 
  -1  -4   8      898.90      954.20     14.67 o 
   0  -4   8      287.52      280.44      7.09 o 
   1  -4   8      732.02      654.47     24.07 o 
   2  -4   8      338.74      277.24     15.27 o 
   3  -4   8      386.81      409.51     17.86 o 
   4  -4   8     1041.34     1046.88     25.84 o 
   5  -4   8      878.48      945.80     21.12 o 
   6  -4   8        7.68        2.45     12.01 o 
   7  -4   8      263.63      257.71     16.15 o 
   8  -4   8        3.60       -6.12     14.32 o 
   9  -4   8       42.27       72.64     15.54 o 
  10  -4   8       12.75       11.94     14.56 o 
  11  -4   8       13.14        0.62     13.20 o 
  12  -4   8       10.69      -25.12     25.51 o 
 -11  -3   8        8.98       -7.71     17.03 o 
 -10  -3   8      137.07      139.52     15.86 o 
  -9  -3   8       53.15       63.65     16.14 o 
  -8  -3   8      261.19      287.20     14.42 o 
  -7  -3   8       52.88       46.35     11.30 o 
  -6  -3   8      581.64      570.43     20.44 o 
  -5  -3   8       87.73       69.58     16.20 o 
  -4  -3   8        4.13        0.08     14.09 o 
  -3  -3   8     1060.17      978.13     13.80 o 
  -2  -3   8      843.43      820.99     15.50 o 
  -1  -3   8       97.87      113.89      4.05 o 
   0  -3   8       84.48       81.16      4.31 o 
   1  -3   8     4757.21     4483.56     53.52 o 
   2  -3   8     1698.54     1575.60     37.22 o 
   3  -3   8      662.90      667.30     18.11 o 
   4  -3   8      703.84      652.91     20.65 o 
   5  -3   8     1485.01     1433.23     22.07 o 
   6  -3   8      557.70      576.18     17.59 o 
   7  -3   8       43.31       38.35     13.69 o 
   8  -3   8       66.23       62.75     14.78 o 
   9  -3   8       90.74       67.31     15.59 o 
  10  -3   8        8.21        4.55     12.15 o 
  11  -3   8       10.34       14.88     13.02 o 
  12  -3   8       45.99       42.61     19.06 o 
 -11  -2   8        0.67        7.57     22.04 o 
 -10  -2   8      111.89       91.69     18.13 o 
  -9  -2   8      227.97      224.63     15.32 o 
  -8  -2   8        5.25        7.36     11.75 o 
  -7  -2   8      217.90      203.88     13.54 o 
  -6  -2   8        0.07        1.61     10.59 o 
  -5  -2   8      309.34      336.36     19.64 o 
  -4  -2   8       23.86       17.47     14.44 o 
  -3  -2   8      841.80      790.51     21.38 o 
  -2  -2   8      160.34      124.07      4.91 o 
  -1  -2   8     1362.62     1328.84     24.14 o 
   0  -2   8      583.37      568.57     15.40 o 
   1  -2   8       36.02       36.20      5.24 o 
   2  -2   8     1626.27     1361.26     17.67 o 
   3  -2   8       22.12       28.19      5.10 o 
   4  -2   8      459.51      392.62      8.24 o 
   5  -2   8     1063.06     1049.66     38.49 o 
   6  -2   8     1205.32     1172.52     18.13 o 
   7  -2   8       50.12       49.90     11.64 o 
   8  -2   8      159.22      138.15     13.11 o 
   9  -2   8       99.91       96.70     12.98 o 
  10  -2   8       93.71      112.82     13.48 o 
  11  -2   8        4.07        9.56     12.75 o 
  12  -2   8        6.23        6.16     13.68 o 
  13  -2   8       43.44       46.49     31.13 o 
 -11  -1   8       14.19       21.43     17.71 o 
 -10  -1   8       15.16       11.24     13.18 o 
  -9  -1   8       77.41       75.63     15.52 o 
  -8  -1   8       43.98       40.73     12.43 o 
  -7  -1   8       26.04       20.86     11.41 o 
  -6  -1   8      170.61      160.04     12.58 o 
  -5  -1   8       24.08       19.82     12.26 o 
  -4  -1   8      239.70      234.05     17.68 o 
  -3  -1   8      314.18      334.08     12.86 o 
  -2  -1   8      234.80      262.04      7.94 o 
  -1  -1   8      114.96       92.27      7.93 o 
   0  -1   8     2445.26     2686.66     22.21 o 
   1  -1   8     5157.77     5050.19     26.41 o 
   2  -1   8     2104.10     2119.30     33.13 o 
   3  -1   8     2127.80     2074.28     44.40 o 
   4  -1   8      118.14       99.04     10.22 o 
   5  -1   8      433.93      417.59     12.41 o 
   6  -1   8     1210.79      998.86     62.90 o 
   7  -1   8      452.52      395.75     14.32 o 
   8  -1   8        1.09        2.71     11.54 o 
   9  -1   8       29.65       18.01     11.84 o 
  10  -1   8        3.63        3.45     12.34 o 
  11  -1   8        4.24       10.03     13.12 o 
  12  -1   8       68.70       71.40     14.61 o 
  13  -1   8        5.18        9.83     29.78 o 
 -11   0   8        3.36       10.77     16.43 o 
 -10   0   8       12.12        8.87     13.75 o 
  -9   0   8       65.69       58.35     13.63 o 
  -8   0   8      317.27      346.18     16.40 o 
  -7   0   8       35.33       27.07     11.57 o 
  -6   0   8       26.26       11.46     11.27 o 
  -5   0   8      536.75      531.05     17.78 o 
  -4   0   8       76.11       41.53     11.74 o 
  -3   0   8      889.89      872.59     17.55 o 
  -2   0   8       34.92       33.62      5.95 o 
  -1   0   8      943.99      832.72     29.01 o 
   0   0   8      137.41      145.03      9.75 o 
   1   0   8     3353.87     3443.54     33.01 o 
   2   0   8     6369.80     6438.54     57.97 o 
   3   0   8     3191.86     3097.68     47.35 o 
   4   0   8     4860.28     5299.16    113.84 o 
   5   0   8      423.85      474.58     11.52 o 
   6   0   8      774.91      729.61     12.89 o 
   7   0   8        9.19       -4.71     10.40 o 
   8   0   8       19.51       14.10     11.49 o 
   9   0   8        4.95        4.38     12.11 o 
  10   0   8      186.77      150.76     14.28 o 
  11   0   8       74.19       73.10     13.95 o 
  12   0   8       18.05       13.98     13.96 o 
  13   0   8       25.58       21.53     30.79 o 
 -11   1   8        7.66        2.64     19.44 o 
 -10   1   8        9.12       15.01     14.02 o 
  -9   1   8      120.44       91.49     14.52 o 
  -8   1   8       38.52       46.85     15.34 o 
  -7   1   8       42.18       33.28     11.88 o 
  -6   1   8      152.47      153.63     12.84 o 
  -5   1   8       27.56       30.50     12.67 o 
  -4   1   8      239.24      190.39     11.62 o 
  -3   1   8        6.07        5.26     10.89 o 
  -2   1   8      897.67      832.65     20.73 o 
  -1   1   8        1.19        3.70      3.33 o 
   0   1   8     2154.66     2206.00     17.21 o 
   1   1   8      190.87      230.82      9.13 o 
   2   1   8     6837.15     7115.48     79.60 o 
   3   1   8     2102.04     1891.37     28.31 o 
   4   1   8      910.73      887.08     15.85 o 
   5   1   8      136.44      113.63      9.00 o 
   6   1   8      695.44      710.33     12.57 o 
   7   1   8      426.56      354.24     23.11 o 
   8   1   8       56.79       77.94     12.60 o 
   9   1   8       14.59       20.01     12.08 o 
  10   1   8       30.57       15.40     12.68 o 
  11   1   8      157.48      142.39     14.76 o 
  12   1   8       35.41       39.33     13.97 o 
  13   1   8        4.92        5.91     16.49 o 
 -11   2   8        4.60        8.32     19.64 o 
 -10   2   8       15.72       25.46     14.69 o 
  -9   2   8       12.72        9.99     13.52 o 
  -8   2   8      488.68      548.43     19.38 o 
  -7   2   8       46.25       27.18     13.36 o 
  -6   2   8       74.29       75.29     12.12 o 
  -5   2   8      366.86      368.94     16.62 o 
  -4   2   8       66.32       24.70     10.27 o 
  -3   2   8       57.51       68.75     11.99 o 
  -2   2   8     1815.88     1757.14     73.96 o 
  -1   2   8      584.54      487.18      9.97 o 
   0   2   8      169.51      138.40      8.23 o 
   1   2   8     5181.03     4812.91     66.35 o 
   2   2   8      968.70     1083.83     12.04 o 
   3   2   8      460.89      451.27      8.87 o 
   4   2   8     1839.75     1623.74     17.14 o 
   5   2   8      770.83      688.60     15.04 o 
   6   2   8      793.58      787.29     14.69 o 
   7   2   8       85.57       85.90      5.53 o 
   8   2   8      434.67      429.10     14.96 o 
   9   2   8        5.84       30.18     12.20 o 
  10   2   8      224.57      256.21     15.33 o 
  11   2   8       38.66       41.37     13.40 o 
  12   2   8      172.91      180.29     16.00 o 
  13   2   8       88.42       87.68     17.35 o 
 -10   3   8       18.42       37.68     15.35 o 
  -9   3   8        4.35        7.76     13.18 o 
  -8   3   8       14.86        1.49     13.67 o 
  -7   3   8      357.87      308.51     16.34 o 
  -6   3   8       53.57       49.51     14.00 o 
  -5   3   8       81.33       89.62     12.56 o 
  -4   3   8      605.13      576.23     15.43 o 
  -3   3   8      818.51      681.52     14.42 o 
  -2   3   8       45.61       41.84     11.79 o 
  -1   3   8       63.17       65.24      8.47 o 
   0   3   8     3969.57     3326.04     37.17 o 
   1   3   8      329.77      294.96      7.36 o 
   2   3   8     2408.14     2353.48     25.51 o 
   3   3   8      836.79      667.96      7.95 o 
   4   3   8     1530.09     1456.90     24.92 o 
   5   3   8     1390.35     1092.95     25.14 o 
   6   3   8       26.57       20.45      5.39 o 
   7   3   8      581.37      554.40     10.04 o 
   8   3   8      132.10      169.31     12.56 o 
   9   3   8      749.20      859.54     19.03 o 
  10   3   8      196.66      303.44     16.11 o 
  11   3   8      248.47      271.97     16.00 o 
  12   3   8      164.54      140.21     15.14 o 
  13   3   8        0.59       16.49     15.89 o 
  14   3   8        4.83      -16.54     18.69 o 
 -10   4   8       14.69       23.24     22.61 o 
  -9   4   8       14.03       15.12     13.86 o 
  -8   4   8       51.72       52.11     13.59 o 
  -7   4   8       12.78       12.38     13.62 o 
  -6   4   8      162.36      150.66     15.54 o 
  -5   4   8       11.76       23.56     12.61 o 
  -4   4   8       20.85       40.32     10.78 o 
  -3   4   8        4.87        3.23      8.94 o 
  -2   4   8     1200.49     1092.97     23.08 o 
  -1   4   8      453.44      438.20     12.45 o 
   0   4   8     1025.12      983.91     25.94 o 
   1   4   8      201.94      157.02      5.98 o 
   2   4   8      342.78      319.59      8.47 o 
   3   4   8     1760.37     1873.32     21.73 o 
   4   4   8     2832.98     2880.67     37.22 o 
   5   4   8     3238.54     3213.77     33.07 o 
   6   4   8       33.74       65.10      6.91 o 
   7   4   8       40.19       38.48      7.71 o 
   8   4   8      449.24      472.76     11.45 o 
   9   4   8     1212.40     1386.38     23.57 o 
  10   4   8      238.72      282.95     15.23 o 
  11   4   8      261.94      253.55     21.62 o 
  12   4   8       63.69       76.72     14.15 o 
  13   4   8       12.15       -0.01     15.29 o 
  -9   5   8        4.57       13.44     18.22 o 
  -8   5   8        1.26       -2.76     16.67 o 
  -7   5   8      251.92      239.63     16.03 o 
  -6   5   8       28.69       15.89     11.95 o 
  -5   5   8        5.07       10.54     12.39 o 
  -4   5   8       43.70       45.38     11.57 o 
  -3   5   8      524.93      423.27     12.88 o 
  -2   5   8      324.23      330.35     10.28 o 
  -1   5   8     1297.78     1252.43     14.14 o 
   0   5   8      251.41      179.59      8.96 o 
   1   5   8       35.85       40.99      6.05 o 
   2   5   8     3747.59     3330.34     64.21 o 
   3   5   8       21.62       15.39      5.23 o 
   4   5   8     1428.23     1424.09     31.96 o 
   5   5   8        0.08       16.66      7.89 o 
   6   5   8      212.17      181.69      8.97 o 
   7   5   8        6.04       12.06      7.23 o 
   8   5   8      142.21      127.71      9.60 o 
   9   5   8      382.31      355.35     20.63 o 
  10   5   8       94.68       98.55     13.30 o 
  11   5   8       91.39      104.16     14.15 o 
  12   5   8       19.45        6.26     14.96 o 
  13   5   8       26.47       21.04     33.34 o 
  -9   6   8       49.06       58.25     19.39 o 
  -8   6   8        2.18       -2.12     16.69 o 
  -7   6   8       29.88       18.39     16.87 o 
  -6   6   8      159.60      152.21     18.57 o 
  -5   6   8      404.78      444.37     13.68 o 
  -4   6   8     1253.16     1121.79     20.15 o 
  -3   6   8      126.98      110.59     10.67 o 
  -2   6   8      877.10      780.64     23.89 o 
  -1   6   8       49.52       52.96      6.58 o 
   0   6   8       79.62       54.96      4.83 o 
   1   6   8     3268.12     3385.30     58.05 o 
   2   6   8      804.69      777.21     26.59 o 
   3   6   8      399.68      438.09     27.18 o 
   4   6   8      376.84      286.99     11.15 o 
   5   6   8      303.44      324.21     15.16 o 
   6   6   8      116.75      157.31      9.38 o 
   7   6   8      180.09      198.13     10.63 o 
   8   6   8       69.33       66.04      8.11 o 
   9   6   8      228.44      214.81     13.55 o 
  10   6   8       49.72       47.66     15.18 o 
  11   6   8       62.32       57.58     16.06 o 
  12   6   8      125.04      117.83     30.39 o 
  -8   7   8        5.02        1.15     17.91 o 
  -7   7   8        5.47        2.22     16.83 o 
  -6   7   8       13.16       13.46     14.98 o 
  -5   7   8      111.38      125.21     14.03 o 
  -4   7   8       92.02      105.08     13.74 o 
  -3   7   8       41.60       32.92     13.73 o 
  -2   7   8        2.61        9.03     12.97 o 
  -1   7   8     1274.39     1144.26     47.61 o 
   0   7   8       12.20        8.85     11.46 o 
   1   7   8      207.74      180.79     14.79 o 
   2   7   8     1526.30     1442.37     59.66 o 
   3   7   8      159.66      147.80      5.44 o 
   4   7   8      115.61       97.92      5.93 o 
   5   7   8       29.37       34.06      5.67 o 
   6   7   8      213.82      195.56      7.02 o 
   7   7   8      497.86      577.47     27.91 o 
   8   7   8      123.31      125.32     11.07 o 
   9   7   8      103.49       73.35     14.27 o 
  10   7   8      413.40      376.61     19.58 o 
  11   7   8       74.78       52.48     27.43 o 
  12   7   8        3.62        5.06     19.78 o 
  -8   8   8       18.18        7.23     23.27 o 
  -7   8   8       47.13       34.47     15.26 o 
  -6   8   8        1.68        9.92     15.14 o 
  -5   8   8       68.80       72.58     13.76 o 
  -4   8   8       28.42       22.35     12.61 o 
  -3   8   8       69.70       63.52     12.56 o 
  -2   8   8       97.49       97.82     13.26 o 
  -1   8   8        5.26       12.51     10.13 o 
   0   8   8      619.74      562.68     16.98 o 
   1   8   8        0.02        2.13     11.94 o 
   2   8   8      108.51      112.47     11.41 o 
   3   8   8      390.79      345.67     12.41 o 
   4   8   8      187.07      198.36     11.15 o 
   5   8   8        5.76       28.60      9.74 o 
   6   8   8       96.76      100.67      9.31 o 
   7   8   8      273.78      272.20     16.03 o 
   8   8   8      294.23      336.14     18.27 o 
   9   8   8      118.38      106.43     13.45 o 
  10   8   8       13.76       -7.33     25.02 o 
  11   8   8      158.62      142.28     29.60 o 
  12   8   8       47.25       39.29     28.73 o 
  -7   9   8       10.84       20.02     15.13 o 
  -6   9   8       51.65       56.34     15.41 o 
  -5   9   8       28.01       29.01     13.14 o 
  -4   9   8       97.49      130.09     13.65 o 
  -3   9   8       29.93       20.79     11.94 o 
  -2   9   8      206.76      213.43     13.06 o 
  -1   9   8      302.18      274.38     12.93 o 
   0   9   8      168.71      127.00     10.61 o 
   1   9   8        7.59       -4.54      8.08 o 
   2   9   8       14.05        7.80      7.26 o 
   3   9   8       29.12       80.57     13.15 o 
   4   9   8      123.02      111.77     13.70 o 
   5   9   8      153.41      176.76     15.04 o 
   6   9   8       11.29       10.68     13.58 o 
   7   9   8      113.94      121.44     14.86 o 
   8   9   8      113.71      126.10     15.61 o 
   9   9   8        2.62       31.32     13.21 o 
  10   9   8      115.59      133.70     20.38 o 
  11   9   8        4.94        1.14     25.05 o 
  12   9   8       69.25       59.75     26.95 o 
  -7  10   8       13.12       22.33     30.16 o 
  -6  10   8        1.41       15.60     17.14 o 
  -5  10   8        7.43       11.12     13.22 o 
  -4  10   8        5.04       20.41     12.74 o 
  -3  10   8      308.39      339.36     13.58 o 
  -2  10   8       79.28       69.42     10.57 o 
  -1  10   8       13.55        6.84      9.91 o 
   0  10   8      447.19      473.08     17.16 o 
   1  10   8      196.59      151.67     17.75 o 
   2  10   8        7.44       22.44     12.94 o 
   3  10   8       18.37        3.22     13.06 o 
   4  10   8        8.33       16.05     13.32 o 
   5  10   8       30.77       98.70     15.27 o 
   6  10   8      155.46      156.91     15.82 o 
   7  10   8       45.26       56.87     14.90 o 
   8  10   8      313.17      381.89     18.89 o 
   9  10   8      349.36      292.01     17.52 o 
  10  10   8        0.09       -3.68     18.24 o 
  11  10   8       24.67       26.80     24.76 o 
  12  10   8        0.37        0.31     25.43 o 
  -6  11   8       26.06       37.36     56.31 o 
  -5  11   8       71.75       97.50     14.68 o 
  -4  11   8       21.89       20.38     13.45 o 
  -3  11   8        2.52        6.27     12.24 o 
  -2  11   8      199.94      180.04     13.93 o 
  -1  11   8        0.12       -6.80     11.98 o 
   0  11   8        4.74       -7.53     13.05 o 
   1  11   8       22.43       36.99     16.83 o 
   2  11   8       75.11       46.98     14.00 o 
   3  11   8        9.56        2.89     13.56 o 
   4  11   8      100.82      144.86     15.54 o 
   5  11   8      483.89      499.09     19.64 o 
   6  11   8      143.14      165.09     16.65 o 
   7  11   8      186.37      182.92     17.22 o 
   8  11   8      216.49      189.45     17.52 o 
   9  11   8      198.05      181.21     20.73 o 
  10  11   8       29.68       26.41     17.89 o 
  11  11   8        1.65       -6.35     18.40 o 
  12  11   8       17.53       29.68     25.09 o 
  -4  12   8       42.56       41.79     16.08 o 
  -3  12   8       62.82       70.31     15.76 o 
  -2  12   8        0.71       -3.17     14.58 o 
  -1  12   8       25.86       24.36     12.07 o 
   0  12   8       93.28       84.33     17.26 o 
   1  12   8       43.66       53.82     14.52 o 
   2  12   8       19.59        0.75     13.80 o 
   3  12   8      431.52      422.19     19.23 o 
   4  12   8       58.05      123.11     16.77 o 
   5  12   8       24.10       37.86     15.14 o 
   6  12   8      197.89      185.71     16.46 o 
   7  12   8       19.42       21.56     14.39 o 
   8  12   8      101.40      110.64     16.05 o 
   9  12   8       31.44       15.03     18.01 o 
  10  12   8       46.56       41.96     19.05 o 
  11  12   8        6.74       32.15     24.66 o 
  -3  13   8        8.88        2.50     15.41 o 
  -2  13   8       71.67       90.99     15.69 o 
  -1  13   8       24.17       19.62     14.21 o 
   0  13   8        0.60      -11.01     15.49 o 
   1  13   8        1.48       10.54     11.62 o 
   2  13   8      154.16      147.64     16.42 o 
   3  13   8       43.79       43.03     14.58 o 
   4  13   8       53.53       52.01     15.16 o 
   5  13   8       38.54       30.03     14.78 o 
   6  13   8       69.17       73.90     15.37 o 
   7  13   8       18.74       31.75     14.10 o 
   8  13   8        0.23        6.22     14.88 o 
   9  13   8       85.97       76.03     19.81 o 
  10  13   8       23.72       25.34     25.87 o 
  -3  14   8        0.36       16.27     27.28 o 
  -2  14   8        4.16      -20.54     20.54 o 
  -1  14   8       15.63       13.90     18.21 o 
   0  14   8        5.07        5.96     17.58 o 
   1  14   8       11.43        6.55     19.79 o 
   2  14   8        1.86       18.20     19.64 o 
   3  14   8       91.49       83.44     15.40 o 
   4  14   8        3.85        6.79     14.83 o 
   5  14   8       46.20       40.15     15.40 o 
   6  14   8        2.31       -1.64     14.38 o 
   7  14   8       12.15        7.96     14.84 o 
   8  14   8       30.68       33.42     15.74 o 
  -1  15   8       11.27       30.04     31.60 o 
   0  15   8        6.73       -1.49     30.76 o 
   1  15   8        2.55       45.64     21.99 o 
   2  15   8       56.76       45.91     20.89 o 
   3  15   8       88.80       97.80     21.23 o 
   4  15   8       36.58       40.89     20.44 o 
   5  15   8        4.37       31.54     18.02 o 
   6  15   8        6.24       -3.88     18.42 o 
   7  15   8       47.37       63.67     26.54 o 
  -2 -14   9        5.62        1.12     28.52 o 
  -6 -13   9        1.26       -8.41     27.30 o 
  -5 -13   9       45.31       42.41     28.24 o 
  -4 -13   9        9.08        4.82     27.48 o 
  -3 -13   9        7.80       -2.14     28.21 o 
  -2 -13   9      138.34      132.17     30.06 o 
  -1 -13   9        1.84       -1.13     27.38 o 
   0 -13   9        4.73       -0.42     17.65 o 
   1 -13   9        0.06       10.30     18.34 o 
   3 -13   9        8.90       16.24     30.07 o 
  -7 -12   9       17.38        7.75     19.12 o 
  -6 -12   9       74.96       87.22     20.17 o 
  -5 -12   9        1.46       -6.19     19.80 o 
  -4 -12   9       14.93       11.00     18.99 o 
  -3 -12   9       12.30       19.34     19.04 o 
  -2 -12   9       14.05       14.95     16.49 o 
  -1 -12   9        2.20        8.98     17.24 o 
   0 -12   9       19.36       21.09     17.37 o 
   1 -12   9        4.99       -3.72     14.51 o 
   2 -12   9       43.42       44.23     28.45 o 
   3 -12   9      129.38      139.47     31.84 o 
   4 -12   9        9.61       37.92     31.15 o 
  -8 -11   9       94.03       67.60     29.15 o 
  -7 -11   9       36.93       38.04     18.90 o 
  -6 -11   9        4.91        7.56     15.22 o 
  -5 -11   9      139.55      158.64     21.88 o 
  -4 -11   9       11.16        8.61     13.30 o 
  -3 -11   9        3.22       -1.89     13.23 o 
  -2 -11   9       26.61       18.93     16.55 o 
  -1 -11   9       98.68       88.50     17.15 o 
   0 -11   9      217.60      203.13     13.80 o 
   1 -11   9        2.12        2.03     11.52 o 
   2 -11   9       39.88       56.01     14.09 o 
   3 -11   9       53.17       69.17     17.45 o 
   4 -11   9       42.72       41.12     18.47 o 
   5 -11   9        0.38       23.83     19.28 o 
   6 -11   9       39.96       36.28     17.65 o 
  -8 -10   9        0.21        1.80     18.39 o 
  -7 -10   9       82.19       55.31     15.83 o 
  -6 -10   9       87.95       69.76     14.76 o 
  -5 -10   9       53.46       40.22     14.05 o 
  -4 -10   9       27.07       21.19     13.24 o 
  -3 -10   9        4.72       -2.10     12.93 o 
  -2 -10   9       44.09       27.02     15.77 o 
  -1 -10   9       22.27       25.58     16.30 o 
   0 -10   9       80.35       72.13     10.12 o 
   1 -10   9      105.77       74.58     13.24 o 
   2 -10   9        3.17        0.03     12.58 o 
   3 -10   9       90.72      150.81     15.46 o 
   4 -10   9      180.31      184.11     16.05 o 
   5 -10   9       20.51       11.82     16.42 o 
   6 -10   9        1.09        6.62     17.75 o 
   7 -10   9       48.51       41.69     19.99 o 
  -8  -9   9      162.10      159.13     15.19 o 
  -7  -9   9        3.21        5.01     12.56 o 
  -6  -9   9      123.25      108.88     15.03 o 
  -5  -9   9       89.61       74.12     13.59 o 
  -4  -9   9        3.51       -7.81     12.08 o 
  -3  -9   9      208.87      213.79     15.39 o 
  -2  -9   9        1.21       10.30     12.10 o 
  -1  -9   9       27.69       17.50     12.30 o 
   0  -9   9        9.50       17.53      8.92 o 
   1  -9   9        5.95       11.56     12.16 o 
   2  -9   9      127.88       89.43     11.59 o 
   3  -9   9      158.57      169.30     12.88 o 
   4  -9   9      197.06      224.97     19.12 o 
   5  -9   9       52.04       47.87     17.83 o 
   6  -9   9       32.69       55.07     18.33 o 
   7  -9   9        0.10       -8.91     18.22 o 
  -9  -8   9        8.22       19.10     18.15 o 
  -8  -8   9      148.43      143.15     17.46 o 
  -7  -8   9      481.22      497.26     17.68 o 
  -6  -8   9        0.26        3.58     13.18 o 
  -5  -8   9       33.25       27.88     12.62 o 
  -4  -8   9      151.31      134.86     15.01 o 
  -3  -8   9       18.93       16.59     12.00 o 
  -2  -8   9       55.97       55.37     13.61 o 
  -1  -8   9      101.30      105.16     13.11 o 
   0  -8   9       78.48       60.26      7.77 o 
   1  -8   9      278.63      252.58     11.85 o 
   2  -8   9      192.40      181.53     12.62 o 
   3  -8   9       32.72       39.65     14.24 o 
   4  -8   9      243.26      227.01     19.77 o 
   5  -8   9      138.24      164.11     26.17 o 
   6  -8   9        2.91       10.41     17.75 o 
   7  -8   9        3.60        6.73     18.65 o 
   8  -8   9        0.08       10.76     19.36 o 
 -10  -7   9       12.42       38.12     25.75 o 
  -9  -7   9       43.96       43.14     16.50 o 
  -8  -7   9        2.84        4.49     15.14 o 
  -7  -7   9      158.84      177.25     14.35 o 
  -6  -7   9      347.16      372.87     29.16 o 
  -5  -7   9        6.04       16.65     12.74 o 
  -4  -7   9       20.95       23.72     12.05 o 
  -3  -7   9       22.06       14.87     11.56 o 
  -2  -7   9      438.89      397.08     15.42 o 
  -1  -7   9        4.13       -0.59      9.95 o 
   0  -7   9      206.60      205.47     12.12 o 
   1  -7   9      869.45      758.11     16.66 o 
   2  -7   9      945.72      900.75     19.98 o 
   3  -7   9      145.01      120.96     16.25 o 
   4  -7   9      203.96      209.74     18.52 o 
   5  -7   9      272.48      278.90     22.14 o 
   6  -7   9       40.96       48.84     18.42 o 
   7  -7   9        0.96        0.70     18.66 o 
   8  -7   9        0.32        5.35     18.94 o 
   9  -7   9        5.18        5.61     19.67 o 
 -11  -6   9        5.86        6.10     26.47 o 
 -10  -6   9       75.56       80.66     19.99 o 
  -9  -6   9       12.17        8.90     13.21 o 
  -8  -6   9       91.03       89.86     13.55 o 
  -7  -6   9        0.40       24.89     12.31 o 
  -6  -6   9       21.11       14.41     10.91 o 
  -5  -6   9       83.74      109.59     11.22 o 
  -4  -6   9       52.74       54.83     12.66 o 
  -3  -6   9        1.32       -1.88     10.85 o 
  -2  -6   9       40.63       36.31     10.93 o 
  -1  -6   9     1185.51     1199.37     30.39 o 
   0  -6   9      174.58      144.27      8.11 o 
   1  -6   9      439.23      375.07     12.29 o 
   2  -6   9      865.47      790.14     21.85 o 
   3  -6   9      232.09      195.29     16.40 o 
   4  -6   9       57.47       63.70     16.42 o 
   5  -6   9      291.39      317.70     21.30 o 
   6  -6   9       30.30       14.78     17.80 o 
   7  -6   9       22.91       12.12     19.07 o 
   8  -6   9       83.68       76.31     21.28 o 
   9  -6   9       30.57       34.06     20.46 o 
 -11  -5   9        1.14       -1.27     20.11 o 
 -10  -5   9        0.11        6.43     14.10 o 
  -9  -5   9      189.25      206.44     15.84 o 
  -8  -5   9        0.40        1.40     12.31 o 
  -7  -5   9        1.08        5.42     12.00 o 
  -6  -5   9      761.85      775.09     20.88 o 
  -5  -5   9      390.22      387.16     13.79 o 
  -4  -5   9        7.96        2.57      9.28 o 
  -3  -5   9       22.65       23.31      8.06 o 
  -2  -5   9      708.18      648.27     16.07 o 
  -1  -5   9       18.46       28.93      9.23 o 
   0  -5   9     1066.84     1008.46     11.26 o 
   1  -5   9      843.24      715.22     18.96 o 
   2  -5   9      836.19      896.48     41.90 o 
   3  -5   9      295.56      260.08     17.21 o 
   4  -5   9      101.53      102.70     17.18 o 
   5  -5   9      157.35      126.97     18.28 o 
   6  -5   9        3.37       17.72     12.22 o 
   7  -5   9        7.92        6.50     12.67 o 
   8  -5   9        8.64        5.58     13.76 o 
   9  -5   9      170.47      156.18     17.16 o 
  10  -5   9        3.31       19.89     20.66 o 
 -11  -4   9       26.62       17.37     20.50 o 
 -10  -4   9       76.39       65.30     14.75 o 
  -9  -4   9        2.71       -7.38     13.29 o 
  -8  -4   9      207.97      192.53     14.83 o 
  -7  -4   9       22.19       12.97     12.37 o 
  -6  -4   9      155.55      211.70     11.24 o 
  -5  -4   9      348.69      413.39     16.86 o 
  -4  -4   9      952.20      937.64     33.88 o 
  -3  -4   9       44.32       52.37      7.80 o 
  -2  -4   9        2.53        1.64      2.38 o 
  -1  -4   9     2188.42     2248.04     34.81 o 
   0  -4   9      147.21      168.61      7.12 o 
   1  -4   9      491.56      423.52     12.53 o 
   2  -4   9     1903.74     1794.09     62.84 o 
   3  -4   9     1385.86     1198.98     70.99 o 
   4  -4   9       59.11       60.06      8.08 o 
   5  -4   9       59.02       69.16     18.15 o 
   6  -4   9      592.64      592.52     18.43 o 
   7  -4   9       96.92      123.01     14.19 o 
   8  -4   9        3.68       -9.93     13.18 o 
   9  -4   9        5.12       -9.87     14.73 o 
  10  -4   9       90.64       87.65     15.87 o 
  11  -4   9        2.79        2.06     23.14 o 
  12  -4   9       20.97       12.05     24.71 o 
 -11  -3   9        1.16        1.26     21.31 o 
 -10  -3   9       27.47       14.31     16.73 o 
  -9  -3   9       99.68      122.87     17.48 o 
  -8  -3   9        5.88       13.91     14.80 o 
  -7  -3   9       31.15       34.90     11.15 o 
  -6  -3   9        9.41       32.34     11.16 o 
  -5  -3   9      596.13      573.71     25.49 o 
  -4  -3   9       25.53       38.65     16.50 o 
  -3  -3   9     2310.09     2189.01     68.30 o 
  -2  -3   9       48.10       54.72      5.43 o 
  -1  -3   9      345.22      353.64      7.21 o 
   0  -3   9     1026.80     1012.09     29.98 o 
   1  -3   9       29.41       37.41      5.86 o 
   2  -3   9      689.80      681.74     15.65 o 
   3  -3   9     1231.86     1138.77     37.16 o 
   4  -3   9      618.90      591.01     11.17 o 
   5  -3   9        2.62       24.01      9.85 o 
   6  -3   9      138.23      138.17     10.96 o 
   7  -3   9      334.48      321.38     13.47 o 
   8  -3   9       26.47       38.34     11.24 o 
   9  -3   9       16.96        9.02     11.89 o 
  10  -3   9       12.60       12.97     12.22 o 
  11  -3   9       27.18       21.67     13.15 o 
  12  -3   9        7.86       -2.04     24.98 o 
 -10  -2   9       21.92       27.41     16.95 o 
  -9  -2   9       11.22       14.45     15.95 o 
  -8  -2   9       44.97       37.74     12.51 o 
  -7  -2   9       25.16       10.60     11.11 o 
  -6  -2   9        6.46        0.90     14.20 o 
  -5  -2   9      164.38      164.20     26.59 o 
  -4  -2   9     1880.68     1993.76     33.19 o 
  -3  -2   9      309.54      307.04     18.33 o 
  -2  -2   9     1034.81      970.74     19.29 o 
  -1  -2   9      181.09      188.17      5.24 o 
   0  -2   9     1493.08     1679.03     13.64 o 
   1  -2   9      881.93      787.85     13.93 o 
   2  -2   9       36.91       38.01      5.59 o 
   3  -2   9      275.61      263.31     13.71 o 
   4  -2   9      778.14      739.11     13.37 o 
   5  -2   9      266.93      279.32     18.25 o 
   6  -2   9       20.95       18.60      9.48 o 
   7  -2   9      975.81      982.38     19.39 o 
   8  -2   9      173.44      194.79     13.32 o 
   9  -2   9       51.12       54.64     12.42 o 
  10  -2   9       62.30       61.40     12.67 o 
  11  -2   9       32.94       35.53     13.11 o 
  12  -2   9       39.91       16.39     18.52 o 
 -10  -1   9        9.82       10.48     17.14 o 
  -9  -1   9       13.86        8.10     12.52 o 
  -8  -1   9        5.04        0.46     12.94 o 
  -7  -1   9       10.01       14.42     11.80 o 
  -6  -1   9      318.05      358.42     22.68 o 
  -5  -1   9       92.82       88.44     13.78 o 
  -4  -1   9       52.63       33.89     15.63 o 
  -3  -1   9     1387.55     1424.57     27.76 o 
  -2  -1   9       92.93       94.35      7.93 o 
  -1  -1   9      131.04       83.60      8.15 o 
   0  -1   9      215.94      240.50     20.44 o 
   1  -1   9      439.72      352.99      9.05 o 
   2  -1   9     5196.17     5507.39     71.19 o 
   3  -1   9       54.68       44.39      4.96 o 
   4  -1   9      558.37      574.82     14.06 o 
   5  -1   9        6.74        5.38      7.19 o 
   6  -1   9      238.28      252.21      9.83 o 
   7  -1   9        3.91       -2.84     10.54 o 
   8  -1   9      423.07      406.23     15.39 o 
   9  -1   9       10.76       13.82     11.92 o 
  10  -1   9       16.73       12.20     12.27 o 
  11  -1   9       78.74       86.32     13.79 o 
  12  -1   9        3.82        5.39     13.69 o 
  13  -1   9       28.52       18.43     28.29 o 
 -10   0   9        6.86        7.81     14.01 o 
  -9   0   9       40.98       34.53     14.95 o 
  -8   0   9        4.65       20.32     13.15 o 
  -7   0   9      111.62      100.79     12.68 o 
  -6   0   9       75.27       79.71     14.97 o 
  -5   0   9      465.77      527.65     18.35 o 
  -4   0   9       24.62        5.83     11.83 o 
  -3   0   9      388.30      403.51     23.66 o 
  -2   0   9     4180.33     4155.57     50.66 o 
  -1   0   9       40.70       56.10      7.36 o 
   0   0   9     1229.04     1187.88     19.43 o 
   1   0   9     1601.40     1542.20     16.36 o 
   2   0   9     6777.95     7591.08     58.14 o 
   3   0   9        1.51       10.23      4.09 o 
   4   0   9      897.89     1051.60     19.97 o 
   5   0   9      152.08      155.33      9.23 o 
   6   0   9      254.31      242.73     15.92 o 
   7   0   9      291.08      307.87     13.11 o 
   8   0   9       47.54       38.76     11.52 o 
   9   0   9      290.63      294.74     14.81 o 
  10   0   9        0.54       -2.17     12.08 o 
  11   0   9       31.84       24.05     12.97 o 
  12   0   9       61.73       58.83     14.67 o 
  13   0   9        7.49       -4.18     29.64 o 
 -11   1   9        0.06       13.53     25.96 o 
 -10   1   9       46.42       58.14     14.97 o 
  -9   1   9        1.45      -13.00     13.00 o 
  -8   1   9      449.94      395.32     30.24 o 
  -7   1   9        2.46        2.62     12.06 o 
  -6   1   9      207.80      264.03     13.98 o 
  -5   1   9       29.17       24.51     13.45 o 
  -4   1   9      272.14      240.25     14.74 o 
  -3   1   9     1588.57     1689.75     32.39 o 
  -2   1   9     1673.08     1570.15     36.81 o 
  -1   1   9     4126.14     4186.46     95.42 o 
   0   1   9      142.77      171.72      8.79 o 
   1   1   9     3665.96     3584.37     76.35 o 
   2   1   9     4429.72     4799.99     59.81 o 
   3   1   9       30.44       25.22      2.74 o 
   4   1   9      206.43      200.85      9.60 o 
   5   1   9      526.67      499.99     14.53 o 
   6   1   9       90.74       98.17      9.57 o 
   7   1   9      400.23      390.96     11.78 o 
   8   1   9      820.51      756.58     17.60 o 
   9   1   9       91.92       89.29     12.59 o 
  10   1   9       63.99       47.81     12.48 o 
  11   1   9        4.56        8.05     13.00 o 
  12   1   9       28.88       28.48     13.70 o 
  13   1   9       13.94       23.51     16.22 o 
 -10   2   9        0.87        6.26     14.75 o 
  -9   2   9       20.20       18.17     13.33 o 
  -8   2   9       99.23       83.13     16.21 o 
  -7   2   9       34.11       21.92     11.97 o 
  -6   2   9       22.72       27.30     11.83 o 
  -5   2   9      531.92      609.61     20.17 o 
  -4   2   9       30.03       22.56     10.79 o 
  -3   2   9      900.64     1001.33     20.15 o 
  -2   2   9     1228.25     1283.05     24.74 o 
  -1   2   9      483.30      479.88     18.76 o 
   0   2   9     3348.92     3405.02     34.17 o 
   1   2   9      159.22      133.62      6.83 o 
   2   2   9     1300.25     1299.27     23.73 o 
   3   2   9     1156.94     1206.69     17.30 o 
   4   2   9      126.72      109.83      8.85 o 
   5   2   9        1.26       13.35      8.63 o 
   6   2   9      683.42      786.75     22.83 o 
   7   2   9      289.75      294.48     12.32 o 
   8   2   9        2.29        5.27     11.14 o 
   9   2   9      701.15      715.00     18.45 o 
  10   2   9        0.92       -1.56     12.32 o 
  11   2   9       56.21       52.11     13.61 o 
  12   2   9       31.06       28.90     13.73 o 
  13   2   9        0.89        3.03     16.06 o 
 -10   3   9        2.22       10.41     19.69 o 
  -9   3   9        0.58        8.31     13.86 o 
  -8   3   9       55.17       46.00     13.91 o 
  -7   3   9       26.24       44.35     15.16 o 
  -6   3   9      147.31      182.01     13.75 o 
  -5   3   9       33.78       27.68     12.15 o 
  -4   3   9     1120.78     1201.08     19.52 o 
  -3   3   9        5.58       10.97      9.64 o 
  -2   3   9     1179.49     1207.15     25.11 o 
  -1   3   9     3334.27     3595.33     80.92 o 
   0   3   9       70.97       79.28      8.85 o 
   1   3   9      151.02      130.66      5.72 o 
   2   3   9      264.74      279.87      7.70 o 
   3   3   9     3316.16     3514.74     35.94 o 
   4   3   9      206.99      163.35      6.60 o 
   5   3   9      483.34      532.22     21.11 o 
   6   3   9      454.46      456.97     24.42 o 
   7   3   9      568.51      562.96     32.26 o 
   8   3   9      575.92      594.20     15.82 o 
   9   3   9       20.41       49.38     12.42 o 
  10   3   9      877.68      854.75     20.57 o 
  11   3   9       26.35       28.50     13.28 o 
  12   3   9       12.48       19.24     13.59 o 
  13   3   9        9.47        2.64     15.91 o 
  -9   4   9       17.72       23.92     14.46 o 
  -8   4   9        1.80        6.41     13.14 o 
  -7   4   9       79.52       70.21     14.15 o 
  -6   4   9       20.95       19.86     14.16 o 
  -5   4   9      665.46      681.15     20.82 o 
  -4   4   9       28.17       23.18     11.65 o 
  -3   4   9      629.35      655.00     14.90 o 
  -2   4   9      542.21      517.98     13.75 o 
  -1   4   9      575.94      570.16     13.19 o 
   0   4   9       21.62       22.83      8.14 o 
   1   4   9       64.34       61.36      7.03 o 
   2   4   9      538.65      509.68      9.95 o 
   3   4   9      419.37      434.39     12.20 o 
   4   4   9     1621.08     1636.24     29.74 o 
   5   4   9      123.75      131.24      8.79 o 
   6   4   9     2151.28     2285.87     29.16 o 
   7   4   9      682.65      718.52     11.45 o 
   8   4   9      884.28      938.61     33.13 o 
   9   4   9     1588.66     1495.57     52.34 o 
  10   4   9        2.03       11.32     13.25 o 
  11   4   9       11.38       13.78     12.92 o 
  12   4   9       18.13       -4.60     13.09 o 
  13   4   9        2.79       -6.13     19.82 o 
  -9   5   9        7.03        7.08     18.68 o 
  -8   5   9       23.29       15.97     17.10 o 
  -7   5   9      212.96      222.95     15.76 o 
  -6   5   9      256.20      252.72     15.38 o 
  -5   5   9      116.34      150.30     13.66 o 
  -4   5   9      342.34      346.10     16.72 o 
  -3   5   9       12.13        8.94      9.46 o 
  -2   5   9       80.12      119.38      8.39 o 
  -1   5   9      118.25      110.39      9.60 o 
   0   5   9     1254.56     1316.46     36.82 o 
   1   5   9      428.04      373.47      8.13 o 
   2   5   9       15.46       19.95      7.05 o 
   3   5   9     1404.91     1540.96     15.65 o 
   4   5   9      789.67      747.62     15.53 o 
   5   5   9     2184.97     2378.74     64.78 o 
   6   5   9      118.25       89.38     10.00 o 
   7   5   9     2440.40     2780.51     54.55 o 
   8   5   9     1217.62     1321.43     22.11 o 
   9   5   9       10.77        1.87     13.87 o 
  10   5   9       74.70       71.63     12.90 o 
  11   5   9       85.53       62.54     14.14 o 
  12   5   9        0.57       -5.87     17.71 o 
  -8   6   9        0.39       -5.31     17.11 o 
  -7   6   9        7.64        6.36     17.21 o 
  -6   6   9      241.51      233.99     19.75 o 
  -5   6   9      240.46      231.96     13.06 o 
  -4   6   9        0.61       15.92     12.14 o 
  -3   6   9      534.57      542.55     14.72 o 
  -2   6   9       27.85       28.59      8.13 o 
  -1   6   9       21.28       27.79      6.76 o 
   0   6   9       82.76       69.43      9.02 o 
   1   6   9      441.35      404.33     12.05 o 
   2   6   9        6.26        9.66      6.39 o 
   3   6   9     1013.01     1038.30     15.44 o 
   4   6   9     2102.66     2004.80     49.02 o 
   5   6   9     1231.58     1105.62     24.35 o 
   6   6   9      826.52      797.54     22.35 o 
   7   6   9      716.33      813.42     17.68 o 
   8   6   9      524.75      564.85     14.42 o 
   9   6   9       80.37       86.09     11.85 o 
  10   6   9       36.01       28.29     15.23 o 
  11   6   9       66.72       50.39     20.44 o 
  12   6   9       72.80       54.87     28.37 o 
  -8   7   9        8.88        8.42     17.98 o 
  -7   7   9       38.08       35.36     17.21 o 
  -6   7   9        0.16       -3.05     16.41 o 
  -5   7   9       77.22      103.30     13.95 o 
  -4   7   9       45.20       33.72     13.92 o 
  -3   7   9       39.43       42.52     16.69 o 
  -2   7   9      179.36      192.81     14.94 o 
  -1   7   9        4.38       12.62      5.79 o 
   0   7   9      488.27      435.56     30.42 o 
   1   7   9       33.39       49.23     13.82 o 
   2   7   9      195.69      202.10      4.81 o 
   3   7   9        8.05       18.55      9.67 o 
   4   7   9      697.22      724.31     14.59 o 
   5   7   9     1335.39     1362.66     19.48 o 
   6   7   9      118.81       97.45      9.52 o 
   7   7   9      427.34      493.83     14.21 o 
   8   7   9      303.22      309.15     13.04 o 
   9   7   9      298.72      349.92     23.08 o 
  10   7   9        8.41       34.91     15.12 o 
  11   7   9       81.37      107.93     29.91 o 
  12   7   9       36.44       22.53     27.97 o 
  -7   8   9        6.20        7.13     17.89 o 
  -6   8   9      161.91      169.77     16.92 o 
  -5   8   9       86.87       83.58     14.08 o 
  -4   8   9        1.27       -5.07     12.90 o 
  -3   8   9      160.79      157.90     13.60 o 
  -2   8   9       50.38       42.84     11.64 o 
  -1   8   9      119.25      134.56     14.60 o 
   0   8   9        1.25       15.10     13.04 o 
   1   8   9      549.65      565.31     19.00 o 
   2   8   9      103.16       99.53     11.45 o 
   3   8   9      659.38      615.55     15.06 o 
   4   8   9        0.81       -1.53      9.62 o 
   5   8   9      970.32      933.20     16.52 o 
   6   8   9      368.87      323.77     16.72 o 
   7   8   9       34.48       33.14     13.83 o 
   8   8   9      308.25      317.04     17.85 o 
   9   8   9       91.38      101.20     15.60 o 
  10   8   9       21.54       17.14     25.67 o 
  11   8   9        1.55       12.81     26.22 o 
  12   8   9       61.98       67.79     28.67 o 
  -7   9   9       15.70       -1.96     21.64 o 
  -6   9   9       13.65       17.05     15.09 o 
  -5   9   9      122.62      107.83     14.16 o 
  -4   9   9       37.71       35.76     11.91 o 
  -3   9   9       14.79        4.59     12.12 o 
  -2   9   9      108.15       91.99     13.18 o 
  -1   9   9      201.12      216.75     12.59 o 
   0   9   9        1.32       -8.90     10.51 o 
   1   9   9       54.85       49.25     15.25 o 
   2   9   9      387.29      395.90     15.18 o 
   3   9   9      878.67      837.86     17.52 o 
   4   9   9       27.19       25.46     10.41 o 
   5   9   9      259.86      242.73     12.55 o 
   6   9   9      407.66      421.47     18.04 o 
   7   9   9       80.01       57.92     14.02 o 
   8   9   9       83.87       67.78     14.40 o 
   9   9   9      396.58      476.80     20.55 o 
  10   9   9        0.39       23.86     26.77 o 
  11   9   9        5.87       15.96     26.20 o 
  12   9   9        0.26        9.96     26.62 o 
  -7  10   9        4.25       11.85     30.16 o 
  -6  10   9       15.10       24.78     15.77 o 
  -5  10   9        0.93        3.96     13.25 o 
  -4  10   9      103.84      106.03     13.91 o 
  -3  10   9        7.64       20.10     11.00 o 
  -2  10   9       35.56       43.91     11.35 o 
  -1  10   9        8.42        8.88     10.36 o 
   0  10   9       69.75       82.00     13.87 o 
   1  10   9        0.62       -0.05     15.13 o 
   2  10   9      131.98      157.45     12.52 o 
   3  10   9       21.26       17.22     12.30 o 
   4  10   9        6.47        7.78     10.65 o 
   5  10   9      595.88      554.68     15.88 o 
   6  10   9      105.84      115.53     15.64 o 
   7  10   9      210.49      212.42     16.99 o 
   8  10   9       44.64       60.32     15.86 o 
   9  10   9       18.27       34.12     15.41 o 
  10  10   9       98.53       96.74     19.96 o 
  11  10   9        2.21       -1.92     25.53 o 
  12  10   9        7.56       32.20     26.23 o 
  -6  11   9        0.15       -8.09     28.52 o 
  -5  11   9       76.48       84.44     14.77 o 
  -4  11   9       38.72       31.91     16.02 o 
  -3  11   9        6.72       10.16     12.55 o 
  -2  11   9        0.35       10.66     12.17 o 
  -1  11   9        7.02       11.10     13.51 o 
   0  11   9       15.15        1.74     13.47 o 
   1  11   9       25.79       35.39     12.81 o 
   2  11   9        0.92       -0.29     11.56 o 
   3  11   9       90.75       75.39     12.62 o 
   4  11   9      539.68      495.42     19.29 o 
   5  11   9      123.75      137.63     13.20 o 
   6  11   9      401.32      413.24     19.47 o 
   7  11   9      102.71       83.12     15.72 o 
   8  11   9       22.99       23.47     14.77 o 
   9  11   9       16.45       31.70     15.61 o 
  10  11   9        0.28        3.93     17.62 o 
  11  11   9        5.07       10.41     18.73 o 
  -4  12   9       30.79       43.13     18.59 o 
  -3  12   9        3.52        1.33     15.20 o 
  -2  12   9        0.98       -6.56     12.17 o 
  -1  12   9        0.17      -11.92     11.92 o 
   0  12   9       69.97       70.31     14.05 o 
   1  12   9       30.14       42.27     12.76 o 
   2  12   9      126.51      145.52     14.08 o 
   3  12   9       19.04       39.39     15.00 o 
   4  12   9      416.78      397.16     19.31 o 
   5  12   9      211.57      180.02     16.85 o 
   6  12   9       19.18       24.52     14.79 o 
   7  12   9      128.54      155.44     16.91 o 
   8  12   9        4.30        0.18     14.89 o 
   9  12   9        1.14       -2.20     14.78 o 
  10  12   9       16.22       12.81     19.69 o 
  11  12   9        9.52       32.57     26.35 o 
  -3  13   9        4.34       -6.99     18.12 o 
  -2  13   9        1.08       12.68     15.10 o 
  -1  13   9        0.71      -11.80     14.25 o 
   0  13   9       90.88       89.85     12.48 o 
   1  13   9      143.66      160.65     13.07 o 
   2  13   9       13.88       37.03     12.98 o 
   3  13   9      119.50      113.35     16.37 o 
   4  13   9       91.57       75.23     15.55 o 
   5  13   9       30.10       21.80     15.01 o 
   6  13   9       48.16       36.88     14.79 o 
   7  13   9        0.71        9.26     14.71 o 
   8  13   9       35.97       33.02     15.31 o 
   9  13   9       11.85       22.92     15.80 o 
  10  13   9        0.73       -0.79     26.81 o 
  -2  14   9       15.96      -13.57     27.91 o 
  -1  14   9        5.50        4.16     15.05 o 
   0  14   9       40.51       82.01     22.57 o 
   1  14   9       31.61       33.51     17.26 o 
   2  14   9       75.38       79.66     14.02 o 
   3  14   9        0.22        4.77     14.93 o 
   4  14   9       77.13      104.48     16.18 o 
   5  14   9       14.43       17.72     14.86 o 
   6  14   9        8.25      -10.61     14.84 o 
   7  14   9        7.94       20.84     15.35 o 
   8  14   9        0.64        2.92     15.48 o 
   9  14   9        0.31       13.67     26.72 o 
   0  15   9        1.33       -2.27     31.00 o 
   1  15   9      111.98      127.71     19.27 o 
   2  15   9       31.39       39.77     17.62 o 
   3  15   9       10.02       30.50     20.59 o 
   4  15   9        0.90       -0.72     15.86 o 
   5  15   9       47.42       42.00     16.07 o 
   6  15   9        3.29       -3.24     15.32 o 
   7  15   9       13.99       31.44     26.54 o 
   3  16   9       15.23       36.58     30.05 o 
  -3 -13  10        0.09       -1.66     28.23 o 
  -2 -13  10       87.61      101.90     31.10 o 
  -1 -13  10       66.85       69.51     30.67 o 
   0 -13  10        0.27       -1.62     18.28 o 
   1 -13  10       50.86       61.99     37.82 o 
   2 -13  10        0.15        6.39     27.00 o 
  -6 -12  10        7.98        4.79     26.57 o 
  -5 -12  10        1.74       -7.44     24.97 o 
  -4 -12  10        0.51        3.47     19.38 o 
  -3 -12  10       80.52       73.65     20.24 o 
  -2 -12  10       10.81       14.69     14.75 o 
  -1 -12  10       23.12       18.63     17.14 o 
   0 -12  10       45.44       60.24     18.33 o 
   1 -12  10       21.59        6.96     18.08 o 
  -5 -11  10       39.45       47.45     14.69 o 
  -4 -11  10        6.61        4.73     13.64 o 
  -3 -11  10       14.67        0.65     13.61 o 
  -2 -11  10      220.27      222.27     16.98 o 
  -1 -11  10       68.40       93.75     17.65 o 
   0 -11  10       18.60       33.98     14.27 o 
   1 -11  10       13.26       17.25     11.58 o 
   2 -11  10       15.25       16.59     16.02 o 
   3 -11  10       13.53       17.53     14.55 o 
   4 -11  10        0.06       11.64     19.73 o 
   5 -11  10        7.03       33.66     32.28 o 
  -7 -10  10        0.97       -0.53     26.36 o 
  -6 -10  10       41.89       46.69     14.15 o 
  -5 -10  10        3.42        4.20     13.57 o 
  -4 -10  10      110.54      141.74     15.28 o 
  -3 -10  10       26.33       20.35     13.43 o 
  -2 -10  10       19.83       21.58     13.55 o 
  -1 -10  10      414.72      459.71     22.38 o 
   0 -10  10       26.20       23.93     13.64 o 
   1 -10  10      114.93       89.51     12.31 o 
   2 -10  10       78.88       66.74     13.69 o 
   3 -10  10       33.72       41.59     13.93 o 
   4 -10  10       25.28       22.57     14.93 o 
   5 -10  10       13.63       25.57     34.37 o 
   6 -10  10       50.75       46.59     18.39 o 
   7 -10  10        0.57       -4.98     24.59 o 
  -8  -9  10       30.19       23.11     18.14 o 
  -7  -9  10       59.33       40.81     13.12 o 
  -6  -9  10        0.02        5.51     13.53 o 
  -5  -9  10      162.91      153.45     15.43 o 
  -4  -9  10        0.39        5.54     12.68 o 
  -3  -9  10       10.67       26.30     12.47 o 
  -2  -9  10       51.95       59.56     13.08 o 
  -1  -9  10       36.37       47.56     12.63 o 
   0  -9  10       45.56       48.88      9.77 o 
   1  -9  10       51.54       48.14     11.50 o 
   2  -9  10       49.05       56.94     13.72 o 
   3  -9  10        0.05       10.90     11.34 o 
   4  -9  10       84.20      102.19     16.95 o 
   5  -9  10       66.87       70.89     17.94 o 
   6  -9  10       86.12       94.79     19.43 o 
   7  -9  10       26.58       24.40     19.06 o 
  -9  -8  10       14.15        9.83     23.95 o 
  -8  -8  10        7.89        3.21     15.76 o 
  -7  -8  10      125.49      117.41     13.75 o 
  -6  -8  10      111.07       88.38     14.43 o 
  -5  -8  10       30.81       31.88     12.94 o 
  -4  -8  10      147.97      157.91     14.74 o 
  -3  -8  10        1.52        8.69     11.61 o 
  -2  -8  10       21.40       32.61     11.91 o 
  -1  -8  10       71.51       74.90     11.05 o 
   0  -8  10       33.98       34.59      8.84 o 
   1  -8  10        8.47       14.23      8.52 o 
   2  -8  10        0.85       11.21     10.33 o 
   3  -8  10      113.79      149.64     16.77 o 
   4  -8  10       11.37        8.97     16.42 o 
   5  -8  10       94.01       73.97     17.21 o 
   6  -8  10       41.40       26.06     17.46 o 
   7  -8  10      178.69      173.66     38.76 o 
   8  -8  10        3.07       -1.01     19.68 o 
 -10  -7  10       26.75       24.81     26.78 o 
  -9  -7  10       41.19       47.81     16.96 o 
  -8  -7  10        1.45       12.25     15.13 o 
  -7  -7  10        0.90        6.08     14.58 o 
  -6  -7  10      148.69      160.47     15.84 o 
  -5  -7  10      231.11      218.02     15.32 o 
  -4  -7  10       11.25       11.56     11.76 o 
  -3  -7  10      241.61      238.02     14.53 o 
  -2  -7  10        0.33        2.26     11.18 o 
  -1  -7  10      109.61      125.58     13.07 o 
   0  -7  10      405.17      395.50     11.06 o 
   1  -7  10       17.59       22.15      8.82 o 
   2  -7  10      195.46      205.52     13.54 o 
   3  -7  10       40.03       48.63     15.04 o 
   4  -7  10       18.96       11.65     15.33 o 
   5  -7  10       35.20       25.03     16.88 o 
   6  -7  10       83.28       83.69     18.67 o 
   7  -7  10        1.09        1.09     17.96 o 
   8  -7  10        2.79        1.91     19.36 o 
   9  -7  10       11.59       -2.29     27.27 o 
 -10  -6  10        3.65       -6.63     26.49 o 
  -9  -6  10       57.97       47.50     16.61 o 
  -8  -6  10        0.80       -0.23     15.83 o 
  -7  -6  10      292.64      272.95     19.33 o 
  -6  -6  10        2.70       12.14     12.99 o 
  -5  -6  10      101.49      112.09     13.43 o 
  -4  -6  10      626.58      551.80     37.03 o 
  -3  -6  10       33.10       18.59     11.50 o 
  -2  -6  10      157.35      144.55     12.60 o 
  -1  -6  10      926.09     1033.66     17.81 o 
   0  -6  10      535.90      530.90     11.11 o 
   1  -6  10       93.89      109.31      9.36 o 
   2  -6  10       95.05       93.69     14.81 o 
   3  -6  10       65.92       31.51     15.20 o 
   4  -6  10       59.27       58.86     17.22 o 
   5  -6  10       39.90       51.21     18.03 o 
   6  -6  10       37.36       25.76     17.74 o 
   7  -6  10       43.00       33.48     19.03 o 
   8  -6  10       56.19       42.11     20.91 o 
   9  -6  10       27.72       30.08     20.58 o 
 -10  -5  10       15.80       -1.89     18.67 o 
  -9  -5  10       53.45       51.59     14.29 o 
  -8  -5  10       45.47       38.04     13.07 o 
  -7  -5  10      280.32      241.94     17.49 o 
  -6  -5  10      512.92      524.31     21.14 o 
  -5  -5  10      734.09      694.30     16.22 o 
  -4  -5  10       73.36       83.23     10.18 o 
  -3  -5  10     1736.57     1693.24     29.43 o 
  -2  -5  10        4.43        0.89     10.23 o 
  -1  -5  10      322.17      352.17     17.41 o 
   0  -5  10      216.14      238.02     10.00 o 
   1  -5  10      488.75      431.65     25.46 o 
   2  -5  10       92.66       72.02     12.30 o 
   3  -5  10       19.28       23.13     14.87 o 
   4  -5  10       49.60       52.61     16.77 o 
   5  -5  10       64.85       53.33     17.83 o 
   6  -5  10        1.57        6.58     17.50 o 
   7  -5  10       33.17       31.73     19.54 o 
   8  -5  10      151.65      157.52     16.10 o 
   9  -5  10        0.50       -2.49     20.78 o 
  10  -5  10       96.89      108.18     22.52 o 
 -10  -4  10        1.22       -2.80     18.26 o 
  -9  -4  10       16.78       31.42     13.91 o 
  -8  -4  10       20.77       24.51     12.93 o 
  -7  -4  10       42.79       36.40     12.42 o 
  -6  -4  10       11.20       16.74     13.53 o 
  -5  -4  10     2582.58     2627.18     68.00 o 
  -4  -4  10      802.05      703.11     15.02 o 
  -3  -4  10      148.25      131.83      8.89 o 
  -2  -4  10      660.37      596.62     11.01 o 
  -1  -4  10       12.34        5.80      7.86 o 
   0  -4  10      186.76      166.14     15.37 o 
   1  -4  10       18.43       18.50      4.75 o 
   2  -4  10      811.72      709.45      9.79 o 
   3  -4  10      525.87      495.49     18.08 o 
   4  -4  10      300.86      280.04     18.80 o 
   5  -4  10      396.71      437.73     22.33 o 
   6  -4  10      573.75      579.94     25.74 o 
   7  -4  10      178.65      155.47     21.33 o 
   8  -4  10       55.24       64.97     15.11 o 
   9  -4  10      153.94      173.02     16.76 o 
  10  -4  10        3.04       -1.89     14.72 o 
  11  -4  10        5.61        4.33     24.07 o 
 -10  -3  10       14.60        2.12     17.02 o 
  -9  -3  10       79.76       87.80     16.79 o 
  -8  -3  10       93.37       99.47     16.53 o 
  -7  -3  10       30.33       24.86     14.87 o 
  -6  -3  10      499.02      498.24     19.90 o 
  -5  -3  10       23.11       44.33     18.55 o 
  -4  -3  10      549.37      573.46     24.13 o 
  -3  -3  10      591.92      518.27     14.28 o 
  -2  -3  10      127.82      112.58      6.17 o 
  -1  -3  10      136.34      140.69      4.17 o 
   0  -3  10        0.37       11.06      5.03 o 
   1  -3  10      492.90      450.60      8.69 o 
   2  -3  10      729.03      622.03     13.44 o 
   3  -3  10      776.03      706.64     11.12 o 
   4  -3  10       55.50       37.54      8.12 o 
   5  -3  10     1141.40     1135.07     39.99 o 
   6  -3  10      295.04      334.62     14.46 o 
   7  -3  10        1.21        5.38     10.02 o 
   8  -3  10      229.39      214.35     13.43 o 
   9  -3  10        4.17        8.52     11.63 o 
  10  -3  10       41.35       34.73     15.12 o 
  11  -3  10        0.08        3.47     15.10 o 
  12  -3  10       10.24       29.86     25.72 o 
 -10  -2  10        2.52      -16.69     16.69 o 
  -9  -2  10        9.36        6.29     16.16 o 
  -8  -2  10      154.11      148.50     15.06 o 
  -7  -2  10       94.66       92.60     12.39 o 
  -6  -2  10        4.57        9.69     14.30 o 
  -5  -2  10     1170.26     1165.55     30.96 o 
  -4  -2  10      102.66      100.06     17.04 o 
  -3  -2  10       46.04       28.26      5.31 o 
  -2  -2  10      163.90      179.50     10.38 o 
  -1  -2  10       89.59       64.11      5.34 o 
   0  -2  10        5.46        1.68      4.17 o 
   1  -2  10      404.81      373.05      8.87 o 
   2  -2  10     1544.00     1492.43     13.23 o 
   3  -2  10     1552.95     1500.01     24.79 o 
   4  -2  10      727.59      651.71     19.47 o 
   5  -2  10      173.81      164.96      7.28 o 
   6  -2  10     1001.80      923.73     27.93 o 
   7  -2  10       22.57       28.27     12.46 o 
   8  -2  10       24.17       19.00     11.07 o 
   9  -2  10       88.80       84.80     12.66 o 
  10  -2  10        9.79        8.16     12.42 o 
  11  -2  10       11.52       14.31     12.60 o 
  12  -2  10        7.17        4.79     25.53 o 
 -10  -1  10        1.75        2.07     17.23 o 
  -9  -1  10       28.48       19.36     12.98 o 
  -8  -1  10        2.06       -3.75     12.61 o 
  -7  -1  10      314.21      287.74     14.83 o 
  -6  -1  10      349.35      349.25     17.93 o 
  -5  -1  10      300.74      298.95     21.57 o 
  -4  -1  10     1253.71     1415.71     30.00 o 
  -3  -1  10      272.24      216.00     12.95 o 
  -2  -1  10      879.05      717.36     26.51 o 
  -1  -1  10       90.75       75.50      8.32 o 
   0  -1  10       79.38       63.07      7.82 o 
   1  -1  10      230.78      274.29     14.01 o 
   2  -1  10      267.69      253.06      7.06 o 
   3  -1  10     2919.89     2690.83     28.30 o 
   4  -1  10     1202.53     1194.26     31.89 o 
   5  -1  10     1072.36     1002.64     18.17 o 
   6  -1  10      505.24      510.97     15.22 o 
   7  -1  10     1185.07     1221.12     50.18 o 
   8  -1  10        8.42        5.75     10.99 o 
   9  -1  10       57.47       35.80     11.96 o 
  10  -1  10       19.80       10.83     11.90 o 
  11  -1  10        3.47        4.93     12.52 o 
  12  -1  10       32.71       33.86     14.03 o 
  13  -1  10       13.82       16.04     28.32 o 
 -10   0  10        1.02       15.21     14.22 o 
  -9   0  10       20.28        9.76     15.20 o 
  -8   0  10      340.28      330.89     16.80 o 
  -7   0  10        2.77       -6.93     12.52 o 
  -6   0  10      114.91      109.86     15.10 o 
  -5   0  10      367.05      378.85     21.11 o 
  -4   0  10      102.12       68.27     13.16 o 
  -3   0  10     1568.61     1585.16     23.18 o 
  -2   0  10       67.80       74.53      6.30 o 
  -1   0  10      387.50      376.06     11.14 o 
   0   0  10      763.63      672.89     12.19 o 
   1   0  10      124.93      107.13      7.78 o 
   2   0  10     1704.82     1623.15     45.76 o 
   3   0  10     5075.65     4609.35     79.51 o 
   4   0  10      373.68      306.79     10.74 o 
   5   0  10      207.09      164.90     11.84 o 
   6   0  10     1076.77     1072.03     26.49 o 
   7   0  10       38.64       51.12      9.89 o 
   8   0  10       80.32       61.96     11.51 o 
   9   0  10       23.69       24.08     11.99 o 
  10   0  10       10.00       -1.66     11.89 o 
  11   0  10       23.14       11.89     12.68 o 
  12   0  10       19.88       12.88     13.67 o 
  13   0  10       21.19       40.08     28.57 o 
 -10   1  10       35.74       37.61     19.78 o 
  -9   1  10       15.51       24.81     15.53 o 
  -8   1  10       29.02       22.00     13.50 o 
  -7   1  10      378.56      355.27     16.54 o 
  -6   1  10        0.71        3.75     13.25 o 
  -5   1  10       42.01       28.32     13.04 o 
  -4   1  10      358.56      348.01     19.56 o 
  -3   1  10      340.69      312.02     15.01 o 
  -2   1  10     1540.60     1375.36     29.02 o 
  -1   1  10      348.88      283.19     29.06 o 
   0   1  10     1417.16     1337.66     16.62 o 
   1   1  10       95.79       88.67      6.46 o 
   2   1  10      698.79      697.90     10.73 o 
   3   1  10       34.91       41.76      3.30 o 
   4   1  10      396.59      327.18     10.95 o 
   5   1  10      681.38      595.57     13.29 o 
   6   1  10        9.31       -6.42     10.39 o 
   7   1  10      310.96      305.53     12.48 o 
   8   1  10       36.49       32.75     10.84 o 
   9   1  10       92.65       99.25     12.56 o 
  10   1  10       18.20       14.28     11.91 o 
  11   1  10       39.79       35.09     13.14 o 
  12   1  10       17.86       21.45     13.60 o 
  13   1  10        9.36       30.62     20.67 o 
 -10   2  10        4.51       -0.87     19.79 o 
  -9   2  10       27.95       37.08     14.43 o 
  -8   2  10       66.29       57.73     15.51 o 
  -7   2  10       40.39       29.01     12.84 o 
  -6   2  10       90.61       89.83     14.53 o 
  -5   2  10       30.57       31.52     12.09 o 
  -4   2  10      318.16      287.00     13.61 o 
  -3   2  10      395.85      426.11     18.23 o 
  -2   2  10      561.13      530.17     11.66 o 
  -1   2  10     2613.44     2499.56     67.55 o 
   0   2  10      182.56      214.03      9.67 o 
   1   2  10       11.28        7.46      5.37 o 
   2   2  10     1115.30     1147.22     17.29 o 
   3   2  10       82.65       68.13      3.88 o 
   4   2  10       58.70       45.91      8.31 o 
   5   2  10      959.01      873.00     15.18 o 
   6   2  10      347.74      295.42     13.71 o 
   7   2  10      185.62      207.63     13.49 o 
   8   2  10      347.57      334.33     13.53 o 
   9   2  10      144.73      147.59     13.43 o 
  10   2  10       40.08       56.44     12.85 o 
  11   2  10        3.10       -4.71     13.12 o 
  12   2  10       52.71       44.95     13.76 o 
  13   2  10       13.31       11.03     16.20 o 
 -10   3  10        9.09       12.80     19.72 o 
  -9   3  10        7.51       20.51     14.24 o 
  -8   3  10       13.38        8.89     13.29 o 
  -7   3  10      126.55      107.90     18.57 o 
  -6   3  10       78.50       66.67     12.51 o 
  -5   3  10       66.95       47.15     12.23 o 
  -4   3  10       66.26       79.78     12.47 o 
  -3   3  10      765.22      673.07     19.38 o 
  -2   3  10      769.76      756.60     14.40 o 
  -1   3  10       69.43       51.44      8.64 o 
   0   3  10      567.94      516.88     19.35 o 
   1   3  10       28.97       35.35      4.62 o 
   2   3  10      183.81      135.43      6.11 o 
   3   3  10      631.07      792.75     13.11 o 
   4   3  10     1298.26     1343.79     21.85 o 
   5   3  10     1617.54     1398.80     36.43 o 
   6   3  10      287.49      208.55     11.16 o 
   7   3  10      146.94      145.66     12.79 o 
   8   3  10      120.15      104.24     13.57 o 
   9   3  10      326.26      347.94     20.83 o 
  10   3  10       84.88      135.13     14.15 o 
  11   3  10        3.99       -1.58     12.95 o 
  12   3  10        0.13       -6.84     13.27 o 
  13   3  10       15.31       34.26     16.25 o 
  -9   4  10       42.27       35.83     18.76 o 
  -8   4  10        9.26       12.61     13.26 o 
  -7   4  10       55.07       42.98     15.09 o 
  -6   4  10      441.06      417.98     19.10 o 
  -5   4  10       80.45       58.59     12.88 o 
  -4   4  10      213.56      231.44     14.49 o 
  -3   4  10      358.58      337.15     12.95 o 
  -2   4  10     1411.14     1126.33     17.74 o 
  -1   4  10       15.90       13.80      8.82 o 
   0   4  10     1511.32     1552.16     21.03 o 
   1   4  10     1274.53     1065.49     10.94 o 
   2   4  10     2107.50     2154.15     20.83 o 
   3   4  10     1320.79     1223.47     18.24 o 
   4   4  10      164.10      163.07      7.37 o 
   5   4  10     1574.56     1654.01     30.36 o 
   6   4  10       54.07       89.04     11.28 o 
   7   4  10        2.66        3.01      9.93 o 
   8   4  10      554.48      542.43     16.20 o 
   9   4  10      167.28      245.23     19.52 o 
  10   4  10       85.25       96.39     16.48 o 
  11   4  10       15.80       15.26     14.71 o 
  12   4  10       22.91       12.65     14.47 o 
  13   4  10       44.82       39.62     25.66 o 
  -9   5  10        0.52       37.76     31.14 o 
  -8   5  10       38.36       50.62     17.79 o 
  -7   5  10       21.04       31.71     17.57 o 
  -6   5  10      140.01      120.93     16.44 o 
  -5   5  10      540.71      481.74     19.16 o 
  -4   5  10      527.21      528.69     20.81 o 
  -3   5  10      118.29      121.98     11.50 o 
  -2   5  10       23.56       28.90      8.06 o 
  -1   5  10     1422.96     1305.43     25.18 o 
   0   5  10      165.19      199.41     10.31 o 
   1   5  10      105.01       79.19      7.29 o 
   2   5  10     2936.82     2852.40     44.29 o 
   3   5  10     2590.93     2664.68     20.47 o 
   4   5  10     1362.72     1466.13     28.76 o 
   5   5  10       43.59       34.00      6.89 o 
   6   5  10     2285.50     2073.39     37.94 o 
   7   5  10       18.77       15.80      7.47 o 
   8   5  10        4.41       56.90     13.28 o 
   9   5  10      173.79      174.50     12.91 o 
  10   5  10       76.91       63.27     15.60 o 
  11   5  10       78.79       44.97     16.56 o 
  12   5  10       26.99        6.76     23.45 o 
  13   5  10       29.61       31.26     24.22 o 
  -8   6  10        3.30       -1.56     17.90 o 
  -7   6  10       28.20       29.68     17.17 o 
  -6   6  10       11.03        4.94     15.20 o 
  -5   6  10      227.77      219.97     19.74 o 
  -4   6  10      229.01      184.99     14.89 o 
  -3   6  10        0.73       21.78     10.76 o 
  -2   6  10      488.73      436.72     11.65 o 
  -1   6  10      603.93      508.02     10.50 o 
   0   6  10     1118.90     1025.01     21.84 o 
   1   6  10      475.34      448.82     13.26 o 
   2   6  10     1094.60     1169.57     23.51 o 
   3   6  10      596.67      569.60     11.36 o 
   4   6  10     2416.35     2462.02     45.62 o 
   5   6  10     1298.52     1490.17     44.89 o 
   6   6  10      173.73      139.89      7.69 o 
   7   6  10       70.12       78.66     11.84 o 
   8   6  10        1.75        2.53     10.05 o 
   9   6  10        1.59        0.42      9.98 o 
  10   6  10        2.23        0.02     15.43 o 
  11   6  10      202.18      194.27     19.86 o 
  12   6  10       28.90       35.05     17.71 o 
  -8   7  10        7.12       28.87     31.76 o 
  -7   7  10        8.02       -6.95     17.12 o 
  -6   7  10        1.97        5.50     14.64 o 
  -5   7  10       84.55       62.30     15.22 o 
  -4   7  10      149.46      142.20     18.58 o 
  -3   7  10       78.58       58.68     14.32 o 
  -2   7  10        0.77       18.97     14.07 o 
  -1   7  10     1316.59     1267.88     23.43 o 
   0   7  10      253.87      256.28     10.26 o 
   1   7  10      970.27      876.13     32.81 o 
   2   7  10      660.52      723.44     16.38 o 
   3   7  10      739.87      729.40     18.10 o 
   4   7  10      660.97      641.30     26.86 o 
   5   7  10       86.62      111.40     14.10 o 
   6   7  10      252.55      289.05     11.08 o 
   7   7  10      294.89      333.88     17.27 o 
   8   7  10       13.25       22.90     13.86 o 
   9   7  10       70.45       97.63     20.31 o 
  10   7  10      432.58      398.90     21.35 o 
  11   7  10       28.07       21.84     16.63 o 
  12   7  10       36.71       17.44     29.52 o 
  -7   8  10       27.34        9.37     17.85 o 
  -6   8  10        0.45        1.15     14.70 o 
  -5   8  10       29.45       35.35     13.55 o 
  -4   8  10      107.44       98.30     12.58 o 
  -3   8  10      298.00      356.17     15.03 o 
  -2   8  10       12.41        3.99     13.81 o 
  -1   8  10      101.23      105.41     16.77 o 
   0   8  10      710.25      670.30     27.68 o 
   1   8  10      104.06       78.22     15.13 o 
   2   8  10      291.60      304.55     13.78 o 
   3   8  10      647.89      621.15     15.66 o 
   4   8  10      684.56      834.85     16.55 o 
   5   8  10       11.73       26.71      9.91 o 
   6   8  10        7.05        1.81     13.42 o 
   7   8  10      154.88      165.31     15.30 o 
   8   8  10      699.34      847.20     31.37 o 
   9   8  10      152.81      138.49     16.00 o 
  10   8  10       13.52       18.32     25.89 o 
  11   8  10      211.34      197.29     31.26 o 
  12   8  10       10.23       -5.18     28.10 o 
  -7   9  10        0.12       15.04     28.50 o 
  -6   9  10        9.11        1.22     15.06 o 
  -5   9  10       13.46       17.91     12.26 o 
  -4   9  10      143.21      145.78     12.93 o 
  -3   9  10       14.71       15.57     13.70 o 
  -2   9  10      148.10      147.70     14.05 o 
  -1   9  10       98.76      152.51     13.38 o 
   0   9  10      117.94       86.97     13.81 o 
   1   9  10      640.24      647.66     21.88 o 
   2   9  10      187.96      159.52     12.98 o 
   3   9  10      118.79      124.69     12.19 o 
   4   9  10      103.14      110.50     11.32 o 
   5   9  10      601.92      579.13     15.55 o 
   6   9  10        3.47       41.81     15.10 o 
   7   9  10       63.85       72.06     15.07 o 
   8   9  10       39.21       43.28     14.25 o 
   9   9  10      162.16      206.66     17.51 o 
  10   9  10      199.59      201.08     30.86 o 
  11   9  10        0.95        4.42     26.75 o 
  12   9  10      108.64      118.44     31.18 o 
  -6  10  10        0.21       16.29     35.12 o 
  -5  10  10        5.15       10.01     13.59 o 
  -4  10  10        6.00       -0.70     13.10 o 
  -3  10  10      170.37      190.80     13.97 o 
  -2  10  10       25.60       23.42     11.67 o 
  -1  10  10       88.17       78.19     12.36 o 
   0  10  10       25.49       23.16     13.35 o 
   1  10  10      208.52      173.59     14.09 o 
   2  10  10       94.44       82.82     12.43 o 
   3  10  10        5.30       -0.97     11.19 o 
   4  10  10       12.91        4.29     11.12 o 
   5  10  10      319.10      314.65     14.79 o 
   6  10  10      388.84      388.98     21.17 o 
   7  10  10       13.60       21.93     14.46 o 
   8  10  10      116.77      107.47     16.33 o 
   9  10  10      192.77      194.94     17.87 o 
  10  10  10      159.51      187.56     21.48 o 
  11  10  10       84.97      104.06     29.53 o 
  -5  11  10       26.09       40.11     34.66 o 
  -4  11  10        6.67       12.63     13.51 o 
  -3  11  10        0.13        7.98     12.78 o 
  -2  11  10       59.83       86.02     13.19 o 
  -1  11  10       31.25       19.51     14.19 o 
   0  11  10        8.64        5.00     13.09 o 
   1  11  10      155.17      178.88     15.96 o 
   2  11  10       94.43       84.09     12.64 o 
   3  11  10       70.62       51.02     12.35 o 
   4  11  10       38.12       50.04     12.23 o 
   5  11  10      453.59      490.40     16.61 o 
   6  11  10       28.29       57.30     15.77 o 
   7  11  10      124.36       90.84     15.91 o 
   8  11  10       29.24       22.85     14.89 o 
   9  11  10      279.43      293.50     19.48 o 
  10  11  10       19.34       34.65     18.91 o 
  11  11  10        0.95       -3.14     18.50 o 
  -4  12  10       38.65       74.50     23.74 o 
  -3  12  10       14.42       16.98     15.67 o 
  -2  12  10        7.06       10.02     12.66 o 
  -1  12  10       15.38       17.71     12.39 o 
   0  12  10        4.49        2.92     13.71 o 
   1  12  10      100.43       57.89     13.44 o 
   2  12  10       28.58       48.37     13.28 o 
   3  12  10      187.64      161.76     14.30 o 
   4  12  10       43.09       55.78     13.13 o 
   5  12  10        0.66       10.70     14.29 o 
   6  12  10      144.95      144.37     16.20 o 
   7  12  10       44.01       82.94     16.15 o 
   8  12  10       35.24       12.53     15.17 o 
   9  12  10       11.13       16.32     15.31 o 
  10  12  10      100.68      104.93     25.18 o 
  11  12  10       38.23       -6.02     28.03 o 
  -3  13  10       10.92      -10.47     30.22 o 
  -2  13  10       15.45       -4.64     15.31 o 
  -1  13  10       30.52       26.61     14.90 o 
   0  13  10        3.44        3.51     12.30 o 
   1  13  10        1.10        6.61     12.92 o 
   2  13  10      169.24      163.67     14.69 o 
   3  13  10        2.24       -3.07     12.88 o 
   4  13  10       23.10       16.38     12.51 o 
   5  13  10        0.27        4.55     14.93 o 
   6  13  10       28.79       34.71     14.85 o 
   7  13  10       47.46       52.43     15.58 o 
   8  13  10        2.65       10.09     15.54 o 
   9  13  10       62.48       73.02     16.92 o 
  10  13  10       12.06       23.33     26.88 o 
  -2  14  10        7.96      -20.72     27.89 o 
  -1  14  10       18.18       25.30     17.79 o 
   0  14  10       31.89       31.09     14.43 o 
   1  14  10        5.08        9.21     16.95 o 
   2  14  10       29.35       58.96     14.10 o 
   3  14  10       31.30       30.88     13.56 o 
   4  14  10       31.50       25.00     13.48 o 
   5  14  10       39.03       33.71     15.83 o 
   6  14  10        9.32        9.16     15.15 o 
   7  14  10       29.70       52.49     16.02 o 
   8  14  10       38.63       36.75     16.07 o 
   9  14  10        0.20        4.33     27.16 o 
   1  15  10        3.87        6.35     17.58 o 
   2  15  10       12.38       29.68     17.31 o 
   3  15  10       19.30       34.09     17.19 o 
   4  15  10        6.69        1.27     15.48 o 
   5  15  10       24.32       18.97     15.81 o 
   6  15  10        3.34       -1.74     15.74 o 
   7  15  10       18.20       20.50     19.46 o 
   8  15  10       56.72       95.13     29.36 o 
   3  16  10        0.65       20.26     30.72 o 
   4  16  10        3.12       32.34     31.31 o 
   0 -13  11        1.23       -9.18     24.90 o 
  -3 -12  11        3.45       -3.02     18.07 o 
  -2 -12  11       27.84       31.44     18.61 o 
  -1 -12  11      118.73      142.69     16.77 o 
   0 -12  11       54.32       68.75     19.05 o 
   1 -12  11       10.78       -3.07     18.10 o 
   2 -12  11       13.03        9.80     27.10 o 
  -5 -11  11       78.90       90.38     19.85 o 
  -4 -11  11       31.51        2.56     17.72 o 
  -3 -11  11        2.93        2.83     17.52 o 
  -2 -11  11        5.98        7.57     14.44 o 
  -1 -11  11      258.70      233.62     17.46 o 
   0 -11  11        1.52        5.65     14.26 o 
   1 -11  11        0.62       -7.52     11.88 o 
   2 -11  11       23.97       25.04     13.86 o 
   3 -11  11       43.95       48.25     18.38 o 
   4 -11  11       60.24       32.66     23.89 o 
   5 -11  11        2.27       -0.34     25.06 o 
  -6 -10  11       17.58       25.97     18.03 o 
  -5 -10  11       32.66       37.62     17.63 o 
  -4 -10  11        0.63        5.15     16.58 o 
  -3 -10  11       17.35       10.10     13.08 o 
  -2 -10  11        9.70        9.27     13.21 o 
  -1 -10  11       14.89       33.90     13.57 o 
   0 -10  11      231.85      258.97     17.34 o 
   1 -10  11        0.02       -9.96     11.28 o 
   2 -10  11       28.26       31.04     16.85 o 
   3 -10  11       54.34       63.87     18.22 o 
   4 -10  11      109.94      109.36     16.03 o 
   5 -10  11       22.20        6.02     25.13 o 
   6 -10  11        0.06       -1.32     17.48 o 
  -8  -9  11       12.00        6.71     23.87 o 
  -7  -9  11        5.27       -3.48     15.17 o 
  -6  -9  11       67.52       44.59     18.09 o 
  -5  -9  11       15.85        5.15     16.48 o 
  -4  -9  11        1.68        3.09     13.06 o 
  -3  -9  11       35.11       38.60     12.99 o 
  -2  -9  11       23.78       21.11     12.73 o 
  -1  -9  11        2.42       10.43     12.46 o 
   0  -9  11        1.27        5.53     10.96 o 
   1  -9  11       78.83      108.28     14.74 o 
   2  -9  11       15.41       12.82     17.17 o 
   3  -9  11      151.66      176.48     19.17 o 
   4  -9  11      107.69      122.73     17.35 o 
   5  -9  11      144.33      151.64     19.22 o 
   6  -9  11       13.72       23.17     18.26 o 
   7  -9  11        1.00       -8.87     18.88 o 
  -9  -8  11       55.02       37.79     26.25 o 
  -8  -8  11        0.17       -5.77     17.98 o 
  -7  -8  11       28.20       20.30     15.29 o 
  -6  -8  11        3.14       12.46     17.04 o 
  -5  -8  11       70.17       71.30     14.05 o 
  -4  -8  11       32.97       24.21     12.55 o 
  -3  -8  11        1.60       -3.77     12.17 o 
  -2  -8  11        1.16        4.40     11.80 o 
  -1  -8  11      111.97      100.14     11.56 o 
   0  -8  11      135.62      158.03     12.38 o 
   1  -8  11        5.80        7.75     13.53 o 
   2  -8  11       89.97       84.24     11.16 o 
   3  -8  11       23.53       13.90     11.52 o 
   4  -8  11      212.78      234.02     19.48 o 
   5  -8  11       53.50       77.23     19.34 o 
   6  -8  11       82.61       87.24     18.79 o 
   7  -8  11        2.48       26.33     18.96 o 
   8  -8  11        0.11       -9.14     26.18 o 
  -9  -7  11      140.80      160.75     30.70 o 
  -8  -7  11       27.02       33.00     16.05 o 
  -7  -7  11        2.04       -5.04     15.09 o 
  -6  -7  11       91.65       75.48     19.12 o 
  -5  -7  11        1.44        7.43     11.78 o 
  -4  -7  11        5.11        0.22     12.10 o 
  -3  -7  11        4.78        8.07     11.62 o 
  -2  -7  11      112.44      119.44     12.57 o 
  -1  -7  11        6.20       -1.79     10.00 o 
   0  -7  11      329.71      266.85     13.02 o 
   1  -7  11      487.37      454.27     12.66 o 
   2  -7  11       23.23       38.67     10.27 o 
   3  -7  11       55.84       38.66     15.88 o 
   4  -7  11       14.52       16.66     15.26 o 
   5  -7  11      285.33      294.53     20.88 o 
   6  -7  11        1.30        9.50     17.42 o 
   7  -7  11       33.39       24.10     18.76 o 
   8  -7  11        9.35       -8.07     19.21 o 
  -9  -6  11        0.61       18.87     25.90 o 
  -8  -6  11       50.70       51.73     16.53 o 
  -7  -6  11       12.99        1.75     15.00 o 
  -6  -6  11        0.39      -12.57     17.43 o 
  -5  -6  11      172.89      180.88     14.57 o 
  -4  -6  11       88.43       89.12     12.57 o 
  -3  -6  11        1.96       -1.26     11.05 o 
  -2  -6  11        0.10        2.38     10.57 o 
  -1  -6  11      538.83      517.99     14.59 o 
   0  -6  11      121.08      108.29      8.91 o 
   1  -6  11      192.77      190.64      9.58 o 
   2  -6  11     1114.83     1050.35     20.82 o 
   3  -6  11      183.31      165.95     16.92 o 
   4  -6  11       50.01       30.47     16.01 o 
   5  -6  11      274.62      261.12     20.86 o 
   6  -6  11       91.44       83.59     19.09 o 
   7  -6  11      103.53       88.72     20.41 o 
   8  -6  11        8.82       16.75     19.74 o 
   9  -6  11       31.05       36.62     21.17 o 
  -9  -5  11      107.86      114.28     18.04 o 
  -8  -5  11       12.34        1.43     16.03 o 
  -7  -5  11        1.56       -5.27     15.23 o 
  -6  -5  11       99.90      113.62     19.42 o 
  -5  -5  11      156.96      163.36     19.38 o 
  -4  -5  11       29.58       43.64     15.49 o 
  -3  -5  11       22.18       38.87     11.21 o 
  -2  -5  11       13.14        2.59     10.05 o 
  -1  -5  11       45.27       49.03      9.51 o 
   0  -5  11     1646.57     1573.61     30.54 o 
   1  -5  11        5.40       12.11      7.49 o 
   2  -5  11        8.23        0.74      9.94 o 
   3  -5  11      404.03      420.49     20.56 o 
   4  -5  11      208.00      193.04     19.38 o 
   5  -5  11        8.27        5.65     18.49 o 
   6  -5  11       48.92       47.03     17.98 o 
   7  -5  11       93.60      102.49     19.48 o 
   8  -5  11      186.84      212.69     23.70 o 
   9  -5  11      215.43      203.68     23.83 o 
  10  -5  11       40.32       45.60     30.26 o 
 -10  -4  11       26.85       42.37     27.23 o 
  -9  -4  11        9.31       -0.35     13.67 o 
  -8  -4  11      239.32      259.97     16.15 o 
  -7  -4  11        4.37       -3.19     12.30 o 
  -6  -4  11      241.79      191.47     15.70 o 
  -5  -4  11       80.67      119.33     13.70 o 
  -4  -4  11      807.87      785.32     23.80 o 
  -3  -4  11       17.86        6.06      7.81 o 
  -2  -4  11      199.17      226.90     15.05 o 
  -1  -4  11      891.97      868.94     15.20 o 
   0  -4  11      287.33      313.18     24.73 o 
   1  -4  11      949.39      860.54     18.99 o 
   2  -4  11      906.58      812.77     10.77 o 
   3  -4  11      289.67      254.19      9.46 o 
   4  -4  11      259.33      281.95     20.33 o 
   5  -4  11       15.65       -4.92     17.61 o 
   6  -4  11        1.79       23.46     17.49 o 
   7  -4  11      352.60      361.36     31.27 o 
   8  -4  11      218.14      282.98     23.94 o 
   9  -4  11       22.01       33.69     15.21 o 
  10  -4  11       73.55       67.03     16.65 o 
  -9  -3  11       66.03       79.06     17.18 o 
  -8  -3  11       16.14       18.67     15.73 o 
  -7  -3  11      306.73      349.85     19.58 o 
  -6  -3  11        6.02       15.43     14.56 o 
  -5  -3  11       64.62       84.57     20.76 o 
  -4  -3  11       78.69       54.21     18.41 o 
  -3  -3  11      936.33      978.13     27.05 o 
  -2  -3  11       84.41       75.31      6.93 o 
  -1  -3  11      239.57      238.78      7.48 o 
   0  -3  11     2551.42     2562.84     49.95 o 
   1  -3  11      353.77      337.54      9.65 o 
   2  -3  11      150.12      146.96      6.78 o 
   3  -3  11     1537.82     1352.96     20.58 o 
   4  -3  11        1.94        1.79      6.24 o 
   5  -3  11      374.64      366.17     17.52 o 
   6  -3  11        1.64        5.59     17.57 o 
   7  -3  11      145.45      148.21     20.24 o 
   8  -3  11      130.46      125.24     21.05 o 
   9  -3  11       30.00       18.54     14.61 o 
  10  -3  11        9.38       26.32     14.73 o 
  11  -3  11       19.59       12.62     18.59 o 
  12  -3  11        2.42       -0.82     24.95 o 
  -9  -2  11       60.07       37.04     16.90 o 
  -8  -2  11       36.59       40.50     16.14 o 
  -7  -2  11       35.51       34.37     12.48 o 
  -6  -2  11       11.88        8.30     13.60 o 
  -5  -2  11      569.37      645.58     25.74 o 
  -4  -2  11      756.48      663.68     32.85 o 
  -3  -2  11      183.56      177.17     12.29 o 
  -2  -2  11     1169.10     1247.62     40.55 o 
  -1  -2  11       10.90        9.87      4.87 o 
   0  -2  11      228.57      235.43     11.13 o 
   1  -2  11     1636.48     1543.45     31.98 o 
   2  -2  11        2.26       15.30      6.00 o 
   3  -2  11      614.91      623.63     10.02 o 
   4  -2  11      573.93      464.77      8.88 o 
   5  -2  11        7.38       16.40      9.60 o 
   6  -2  11       48.32       50.44      8.28 o 
   7  -2  11       84.96       76.96     12.51 o 
   8  -2  11       88.18       77.18     13.54 o 
   9  -2  11       61.38       89.42     12.40 o 
  10  -2  11       36.08       38.02     14.67 o 
  11  -2  11        0.30       -4.75     15.10 o 
  12  -2  11       14.39       10.92     25.78 o 
  -9  -1  11        0.55       -2.60     16.40 o 
  -8  -1  11       16.70       32.62     12.93 o 
  -7  -1  11       43.91       43.51     12.88 o 
  -6  -1  11      123.48      121.24     15.33 o 
  -5  -1  11      169.93      147.38     20.27 o 
  -4  -1  11     1590.80     1597.26     32.71 o 
  -3  -1  11     1101.81     1118.59     26.30 o 
  -2  -1  11       23.63       19.99      5.59 o 
  -1  -1  11     1251.01     1312.75     22.00 o 
   0  -1  11      352.33      359.88     10.94 o 
   1  -1  11      267.70      233.80      9.62 o 
   2  -1  11     4750.22     4925.20     64.60 o 
   3  -1  11     1132.87     1151.41     19.68 o 
   4  -1  11        4.38        7.38      3.48 o 
   5  -1  11      150.96      151.56     12.04 o 
   6  -1  11      234.78      227.06     13.07 o 
   7  -1  11       23.34       15.81     11.54 o 
   8  -1  11      372.55      390.43     16.93 o 
   9  -1  11      156.74      144.59     13.16 o 
  10  -1  11       12.62       23.68     12.05 o 
  11  -1  11       24.62       16.70     12.82 o 
  12  -1  11        0.20       14.46     19.46 o 
 -10   0  11        0.11      -12.25     27.83 o 
  -9   0  11       40.52       40.20     13.92 o 
  -8   0  11        4.60        3.48     13.04 o 
  -7   0  11      166.79      156.94     14.36 o 
  -6   0  11        9.59       14.72     14.27 o 
  -5   0  11      136.80      157.80     16.99 o 
  -4   0  11        0.67       -4.36     12.71 o 
  -3   0  11      418.61      387.16     15.89 o 
  -2   0  11     2562.97     2481.32     91.47 o 
  -1   0  11      491.36      534.33     19.52 o 
   0   0  11      229.23      196.42      9.65 o 
   1   0  11      126.80      112.97     18.36 o 
   2   0  11     1013.09     1043.35     12.72 o 
   3   0  11      116.10      117.73      9.90 o 
   4   0  11       30.61       40.23      8.52 o 
   5   0  11      122.96      124.58      9.93 o 
   6   0  11      724.27      868.46     20.77 o 
   7   0  11      207.89      206.86     13.70 o 
   8   0  11        4.75        8.09     12.79 o 
   9   0  11      239.65      221.14     16.13 o 
  10   0  11       58.71       62.60     12.72 o 
  11   0  11       36.76       49.34     12.99 o 
  12   0  11       58.88       50.33     14.06 o 
  13   0  11       12.23       29.42     28.79 o 
 -10   1  11        7.46       -6.47     19.03 o 
  -9   1  11        6.55        1.73     15.39 o 
  -8   1  11      100.57       95.03     14.54 o 
  -7   1  11       47.95       44.89     13.60 o 
  -6   1  11       50.63       56.71     14.43 o 
  -5   1  11      158.98      177.55     15.50 o 
  -4   1  11      559.05      630.07     19.87 o 
  -3   1  11      492.92      465.50     25.47 o 
  -2   1  11       93.49       98.95      6.98 o 
  -1   1  11      772.41      890.70     17.33 o 
   0   1  11       27.66       15.54      8.22 o 
   1   1  11      520.00      420.68     18.51 o 
   2   1  11      156.75      138.48     11.82 o 
   3   1  11     1037.10     1040.12     27.41 o 
   4   1  11       13.24        6.34      8.24 o 
   5   1  11      142.64      174.87     10.37 o 
   6   1  11       26.62       36.24     10.68 o 
   7   1  11      644.66      644.50     18.64 o 
   8   1  11      197.61      183.63     13.93 o 
   9   1  11        1.02       -7.82     13.46 o 
  10   1  11      176.17      193.00     14.38 o 
  11   1  11       17.20       21.05     13.30 o 
  12   1  11       34.54       33.15     13.71 o 
  13   1  11       25.63       23.01     28.41 o 
 -10   2  11        0.21        5.64     19.58 o 
  -9   2  11       29.46       36.48     14.44 o 
  -8   2  11       28.06       22.18     15.29 o 
  -7   2  11       32.89       45.49     13.42 o 
  -6   2  11       28.68       33.49     16.63 o 
  -5   2  11      578.12      580.82     17.11 o 
  -4   2  11        0.05       -2.11     11.25 o 
  -3   2  11     1697.06     1815.90     47.39 o 
  -2   2  11     2113.83     1962.90     41.58 o 
  -1   2  11      188.19      146.99     19.28 o 
   0   2  11      528.70      523.11     16.79 o 
   1   2  11       87.55      116.54      7.11 o 
   2   2  11      156.64      233.04      9.91 o 
   3   2  11      377.52      335.31      8.29 o 
   4   2  11      235.14      205.23     20.01 o 
   5   2  11       51.39       46.95      9.52 o 
   6   2  11      365.48      434.92     13.43 o 
   7   2  11      205.06      184.30     13.55 o 
   8   2  11      221.57      232.32     15.19 o 
   9   2  11      326.56      309.48     28.72 o 
  10   2  11       26.08       24.30     14.25 o 
  11   2  11       41.77       31.97     12.96 o 
  12   2  11        8.69        6.90     13.50 o 
  13   2  11       27.97       21.35     16.36 o 
 -10   3  11        0.39        3.07     25.63 o 
  -9   3  11        1.61        7.75     15.15 o 
  -8   3  11        3.51        9.12     14.88 o 
  -7   3  11      129.71      128.07     16.39 o 
  -6   3  11       60.40       70.94     15.04 o 
  -5   3  11       51.20       34.60     12.51 o 
  -4   3  11     1453.16     1516.33     34.03 o 
  -3   3  11      145.13      138.67     15.74 o 
  -2   3  11      777.25      855.39     27.58 o 
  -1   3  11     2827.37     2731.21     44.50 o 
   0   3  11      151.15      166.94      9.59 o 
   1   3  11      154.49      151.56      5.25 o 
   2   3  11       54.96       45.96      4.90 o 
   3   3  11      351.16      328.20     12.86 o 
   4   3  11      132.17      129.55      5.94 o 
   5   3  11       78.79       75.95     13.19 o 
   6   3  11       60.20       85.37     10.44 o 
   7   3  11     1164.64     1362.43     20.45 o 
   8   3  11      176.42      174.56     13.93 o 
   9   3  11       16.94       20.44     16.26 o 
  10   3  11      633.81      617.00     26.75 o 
  11   3  11        6.02       -9.37     17.06 o 
  12   3  11        0.57       -3.81     14.95 o 
  13   3  11        0.08      -14.72     15.94 o 
  -9   4  11        4.40       20.45     29.81 o 
  -8   4  11       20.56       20.33     14.03 o 
  -7   4  11        1.86       10.29     14.05 o 
  -6   4  11      466.71      471.34     19.95 o 
  -5   4  11      437.71      383.53     16.14 o 
  -4   4  11       14.62       12.76     11.56 o 
  -3   4  11      955.31     1083.29     25.71 o 
  -2   4  11       30.45       27.57     10.20 o 
  -1   4  11      351.12      339.64     11.83 o 
   0   4  11      277.53      287.08     13.35 o 
   1   4  11      546.15      521.93     10.58 o 
   2   4  11        2.08        5.37      5.88 o 
   3   4  11       44.86       30.95      7.26 o 
   4   4  11      446.13      435.86      9.71 o 
   5   4  11      207.35      178.29      9.01 o 
   6   4  11     1550.71     1642.95     20.72 o 
   7   4  11      490.66      570.32     15.52 o 
   8   4  11      749.69      767.98     17.90 o 
   9   4  11      275.45      271.81     14.28 o 
  10   4  11       49.72       45.30     17.02 o 
  11   4  11       16.66       14.30     16.88 o 
  12   4  11        3.89       -3.24     16.88 o 
  13   4  11       11.43       11.28     25.14 o 
  -8   5  11        8.61       16.52     18.40 o 
  -7   5  11       99.31       91.83     17.75 o 
  -6   5  11       19.96       16.70     13.46 o 
  -5   5  11      205.85      212.29     16.54 o 
  -4   5  11      443.78      420.35     17.84 o 
  -3   5  11       72.64       79.59     10.45 o 
  -2   5  11      528.14      552.23     12.67 o 
  -1   5  11      114.09      106.28     11.23 o 
   0   5  11      900.82      987.69     24.97 o 
   1   5  11       10.88       12.75      5.93 o 
   2   5  11        2.77       22.56      7.57 o 
   3   5  11      321.81      349.09     10.49 o 
   4   5  11     1769.32     1852.05     19.90 o 
   5   5  11     1957.62     1902.09     31.23 o 
   6   5  11      368.45      346.34     15.21 o 
   7   5  11      585.12      675.55     18.90 o 
   8   5  11      812.89      859.02     17.74 o 
   9   5  11       18.55       -4.40     10.76 o 
  10   5  11       39.03       51.18     13.73 o 
  11   5  11        1.31        5.02     13.55 o 
  12   5  11        3.69      -15.30     23.17 o 
  13   5  11       28.01        5.24     24.29 o 
  -8   6  11        2.01        7.02     22.56 o 
  -7   6  11       10.27       16.12     17.19 o 
  -6   6  11      269.27      249.33     17.86 o 
  -5   6  11        0.29      -10.00     21.71 o 
  -4   6  11      294.79      252.46     24.91 o 
  -3   6  11      115.90      101.11     10.41 o 
  -2   6  11        0.80        0.19      8.54 o 
  -1   6  11      142.85      140.28     12.34 o 
   0   6  11      188.00      212.82     14.63 o 
   1   6  11       65.09       66.14      6.70 o 
   2   6  11       90.10      111.54      7.66 o 
   3   6  11      394.48      393.24     11.01 o 
   4   6  11      322.37      329.20     15.03 o 
   5   6  11     1349.39     1363.23     16.50 o 
   6   6  11      674.29      735.38     22.17 o 
   7   6  11      831.53      903.31     19.74 o 
   8   6  11      141.70      152.41     13.42 o 
   9   6  11        0.30       -5.63     10.35 o 
  10   6  11       13.81       21.39     16.52 o 
  11   6  11       15.44       21.39     17.78 o 
  12   6  11       40.17       31.48     17.73 o 
  -7   7  11        4.89        6.32     17.40 o 
  -6   7  11        5.66        0.16     14.79 o 
  -5   7  11      302.21      281.96     17.90 o 
  -4   7  11       34.17       41.38     17.22 o 
  -3   7  11       17.60       14.31     15.90 o 
  -2   7  11      789.38      697.51     23.60 o 
  -1   7  11       42.53       23.74     11.08 o 
   0   7  11       55.24       51.58     10.14 o 
   1   7  11       13.29       22.88      8.80 o 
   2   7  11     1880.07     1785.67     27.30 o 
   3   7  11      122.69      132.14      9.25 o 
   4   7  11      281.82      283.03      9.82 o 
   5   7  11      585.41      508.49     17.81 o 
   6   7  11      349.64      322.19     16.65 o 
   7   7  11       15.64        9.82     13.46 o 
   8   7  11       48.35       53.92     18.75 o 
   9   7  11      273.98      289.66     23.57 o 
  10   7  11        0.96        9.48     18.56 o 
  11   7  11       54.00       42.86     18.85 o 
  12   7  11       16.06       19.74     29.24 o 
  -7   8  11        7.55        6.22     30.80 o 
  -6   8  11       62.51       56.35     15.57 o 
  -5   8  11       21.85       16.24     13.53 o 
  -4   8  11      352.62      321.19     15.88 o 
  -3   8  11      109.71      106.00     15.49 o 
  -2   8  11       25.08       22.75     14.27 o 
  -1   8  11      243.45      191.20     15.04 o 
   0   8  11      156.01      154.59     16.68 o 
   1   8  11      230.52      210.66     13.96 o 
   2   8  11       58.54       72.32     12.28 o 
   3   8  11      695.71      686.03     25.16 o 
   4   8  11      471.46      467.34     13.95 o 
   5   8  11      672.82      600.84     19.20 o 
   6   8  11      155.59      145.66     15.11 o 
   7   8  11      430.08      392.28     18.63 o 
   8   8  11      224.80      267.91     17.88 o 
   9   8  11       62.70       57.69     19.02 o 
  10   8  11      128.43      162.09     21.34 o 
  11   8  11       11.63       15.47     28.14 o 
  12   8  11       29.63       50.47     29.31 o 
  -6   9  11        1.09       22.89     14.32 o 
  -5   9  11      105.60      108.17     13.32 o 
  -4   9  11        8.74        9.99     11.86 o 
  -3   9  11      161.48      159.62     14.02 o 
  -2   9  11       74.32       55.04     13.18 o 
  -1   9  11      184.37      164.66     15.11 o 
   0   9  11        5.47       10.33     13.27 o 
   1   9  11      200.47      190.05     14.03 o 
   2   9  11      111.32       97.96     12.35 o 
   3   9  11      515.52      533.27     15.65 o 
   4   9  11       10.81        8.67     10.56 o 
   5   9  11       75.61       71.15     11.01 o 
   6   9  11     1364.24     1364.73     26.79 o 
   7   9  11      138.78      105.28     15.68 o 
   8   9  11        0.97       -0.79     14.43 o 
   9   9  11      112.22      119.14     16.36 o 
  10   9  11        3.78       12.26     18.94 o 
  11   9  11       43.93       52.46     28.14 o 
  12   9  11        0.23       -9.11     27.93 o 
  -6  10  11        0.67        0.86     22.24 o 
  -5  10  11        0.24        6.92     13.82 o 
  -4  10  11      134.99      127.93     14.67 o 
  -3  10  11        0.37       11.96     12.50 o 
  -2  10  11       53.94       55.63     12.14 o 
  -1  10  11        2.85        8.28     10.90 o 
   0  10  11       55.89       42.98     13.74 o 
   1  10  11        4.44       12.22     12.23 o 
   2  10  11      180.01      180.68     14.29 o 
   3  10  11       74.41       68.93     12.09 o 
   4  10  11       43.23       51.62     11.85 o 
   5  10  11      310.18      295.11     14.20 o 
   6  10  11       16.11       31.66     15.11 o 
   7  10  11      454.43      480.11     21.33 o 
   8  10  11        7.12        8.62     14.64 o 
   9  10  11        1.36        0.35     14.72 o 
  10  10  11      115.36      158.56     17.53 o 
  11  10  11       29.39       36.21     28.46 o 
  -5  11  11       50.61       93.98     36.04 o 
  -4  11  11       40.75       50.88     14.37 o 
  -3  11  11       55.31       48.39     13.88 o 
  -2  11  11        0.79        4.60     14.32 o 
  -1  11  11       16.80       14.96     14.30 o 
   0  11  11        5.28      -13.43     13.43 o 
   1  11  11      127.32      120.11     14.09 o 
   2  11  11        2.40       -4.64     12.65 o 
   3  11  11       34.39       44.74     12.53 o 
   4  11  11      320.15      300.10     15.08 o 
   5  11  11      115.66      106.22     16.22 o 
   6  11  11      297.79      331.27     19.25 o 
   7  11  11        8.92       10.13     14.97 o 
   8  11  11      138.44      128.33     16.82 o 
   9  11  11        2.09       13.29     15.85 o 
  10  11  11        6.22       11.57     15.65 o 
  11  11  11       18.23       30.89     26.52 o 
  -4  12  11       16.86       29.93     33.88 o 
  -3  12  11       36.32       52.35     16.09 o 
  -2  12  11       30.96       28.49     13.02 o 
  -1  12  11        3.39       -4.98     14.62 o 
   0  12  11       76.58       87.19     16.92 o 
   1  12  11        2.14        4.20     13.16 o 
   2  12  11      247.51      248.26     15.66 o 
   3  12  11       54.76       55.23     12.98 o 
   4  12  11      199.99      202.26     14.55 o 
   5  12  11      122.53      102.69     15.88 o 
   6  12  11       38.88       16.08     14.79 o 
   7  12  11      241.82      276.82     19.01 o 
   8  12  11        0.16       -5.43     15.16 o 
   9  12  11        3.01        3.10     15.38 o 
  10  12  11        1.48       -6.79     19.33 o 
  -2  13  11       48.90       23.09     18.26 o 
  -1  13  11        2.33        2.44     13.00 o 
   0  13  11       32.03       17.69     16.63 o 
   1  13  11      144.11      165.03     15.04 o 
   2  13  11       16.63       31.92     13.16 o 
   3  13  11       81.06       91.18     13.97 o 
   4  13  11       55.12       43.97     12.87 o 
   5  13  11       55.73       43.82     15.38 o 
   6  13  11       51.20        9.88     15.45 o 
   7  13  11       18.19        6.08     15.00 o 
   8  13  11       69.79       68.27     16.43 o 
   9  13  11        4.33       14.16     15.86 o 
  -1  14  11       15.32       12.19     29.07 o 
   0  14  11       17.73       20.39     14.25 o 
   1  14  11       10.17       22.24     13.89 o 
   2  14  11       98.11      109.00     14.89 o 
   3  14  11        2.13        5.94     13.71 o 
   4  14  11       58.19       58.65     16.68 o 
   5  14  11       39.39       10.48     15.74 o 
   6  14  11       52.80       29.49     15.88 o 
   7  14  11        1.43       21.31     16.16 o 
   8  14  11        6.11       15.35     19.32 o 
   9  14  11       15.61       40.66     28.86 o 
   1  15  11       29.15       35.47     28.88 o 
   2  15  11       56.27       74.69     18.25 o 
   3  15  11       75.44       87.07     14.99 o 
   4  15  11        0.82       20.25     16.25 o 
   5  15  11        5.80      -10.63     16.58 o 
   6  15  11       10.68       -0.46     16.19 o 
   7  15  11        1.00       54.90     32.33 o 
  -3 -12  12       15.40        9.61     24.74 o 
  -2 -12  12       17.66       13.50     19.16 o 
  -1 -12  12      115.02      113.19     21.17 o 
   0 -12  12        9.20        9.98     18.83 o 
   1 -12  12       29.31       29.79     26.96 o 
  -5 -11  12        9.75       16.53     24.04 o 
  -4 -11  12        3.97       -3.80     18.32 o 
  -3 -11  12        2.91       -4.26     17.62 o 
  -2 -11  12       63.69       82.66     26.31 o 
  -1 -11  12       17.16       30.50     18.03 o 
   0 -11  12      193.05      193.64     17.33 o 
   1 -11  12        0.06        0.51     14.11 o 
   2 -11  12        8.06        1.18     14.73 o 
   3 -11  12        3.20       19.37     17.86 o 
   4 -11  12        0.74       -3.07     24.51 o 
  -6 -10  12       17.81       12.03     23.54 o 
  -5 -10  12        6.22        5.41     17.71 o 
  -4 -10  12       68.02       58.04     18.48 o 
  -3 -10  12        0.18       -5.84     17.22 o 
  -2 -10  12       34.73       47.60     18.02 o 
  -1 -10  12      144.76      133.47     19.70 o 
   0 -10  12       20.45       26.62     14.67 o 
   1 -10  12        3.85        4.88     13.88 o 
   2 -10  12       84.29       70.32     15.04 o 
   3 -10  12       38.21       36.77     17.90 o 
   4 -10  12        0.71       -1.87     18.13 o 
   5 -10  12        1.64       -4.09     18.55 o 
  -8  -9  12        3.88       25.23     25.36 o 
  -7  -9  12       12.21       -6.81     23.92 o 
  -6  -9  12        4.74       -1.21     18.46 o 
  -5  -9  12       98.13       96.61     19.37 o 
  -4  -9  12        1.70        6.44     16.49 o 
  -3  -9  12       33.32       68.67     17.62 o 
  -2  -9  12       34.45       27.65     17.64 o 
  -1  -9  12       42.64       23.81     17.10 o 
   0  -9  12      362.68      382.10     15.91 o 
   1  -9  12       15.00       18.96     10.45 o 
   2  -9  12       85.93       74.68     14.98 o 
   3  -9  12        4.38       -3.45     19.35 o 
   4  -9  12       65.20       60.71     14.41 o 
   5  -9  12       19.93        8.90     16.79 o 
   6  -9  12       22.14       15.82     17.80 o 
   7  -9  12       18.54       19.29     26.21 o 
  -8  -8  12       38.10       56.56     27.29 o 
  -7  -8  12        3.27       -3.01     15.25 o 
  -6  -8  12       25.91       18.07     17.84 o 
  -5  -8  12        6.01        5.14     16.67 o 
  -4  -8  12       94.03       92.87     18.03 o 
  -3  -8  12       59.93       60.60     17.39 o 
  -2  -8  12       75.47       69.19     18.11 o 
  -1  -8  12       19.24       22.69     11.07 o 
   0  -8  12      399.82      412.20     15.54 o 
   1  -8  12      467.86      415.89     13.81 o 
   2  -8  12       34.62       20.97     11.20 o 
   3  -8  12      173.86      210.33     18.43 o 
   4  -8  12       18.90       38.09     16.69 o 
   5  -8  12      104.69      123.87     19.06 o 
   6  -8  12       23.42       20.35     17.44 o 
   7  -8  12       61.66       53.69     18.79 o 
  -8  -7  12        0.30       18.36     25.60 o 
  -7  -7  12       16.36       13.60     15.67 o 
  -6  -7  12       20.65       24.99     18.35 o 
  -5  -7  12        4.72      -11.16     17.88 o 
  -4  -7  12       43.01       22.43     15.82 o 
  -3  -7  12      147.39      175.85     19.34 o 
  -2  -7  12      128.02      107.43     12.55 o 
  -1  -7  12      110.15      116.37     11.63 o 
   0  -7  12       91.32       97.90     11.38 o 
   1  -7  12      375.11      373.72     11.25 o 
   2  -7  12      283.81      304.32     12.42 o 
   3  -7  12        3.42        4.72     13.31 o 
   4  -7  12      133.03      150.64     17.54 o 
   5  -7  12       63.39       65.04     17.51 o 
   6  -7  12      103.94      108.23     19.16 o 
   7  -7  12       13.84       22.65     18.82 o 
   8  -7  12       39.21       44.68     19.82 o 
  -9  -6  12       21.48       22.94     27.66 o 
  -8  -6  12       18.71       24.34     16.19 o 
  -7  -6  12        1.00        0.07     15.46 o 
  -6  -6  12      104.68       92.46     19.32 o 
  -5  -6  12       46.02       39.44     18.16 o 
  -4  -6  12      102.12       74.95     30.03 o 
  -3  -6  12       35.85       31.81     16.11 o 
  -2  -6  12      210.92      204.33     13.30 o 
  -1  -6  12       46.90       48.47      9.99 o 
   0  -6  12       42.22       42.73      9.86 o 
   1  -6  12       99.16      105.39      8.72 o 
   2  -6  12       35.56       45.95      8.74 o 
   3  -6  12        3.49       -1.91     14.87 o 
   4  -6  12       17.79       14.36     16.37 o 
   5  -6  12      140.16      182.07     19.59 o 
   6  -6  12      120.76      171.17     20.61 o 
   7  -6  12      128.75      138.21     20.56 o 
   8  -6  12        6.03        2.49     19.01 o 
   9  -6  12       25.26       46.69     27.69 o 
  -9  -5  12        1.79       -3.70     25.53 o 
  -8  -5  12       11.38        8.43     15.82 o 
  -7  -5  12        0.68       -2.94     15.27 o 
  -6  -5  12       45.28       44.94     18.15 o 
  -5  -5  12      121.35      137.27     19.55 o 
  -4  -5  12      381.68      375.12     23.65 o 
  -3  -5  12     1000.21      989.02     20.30 o 
  -2  -5  12       62.85       56.31     10.64 o 
  -1  -5  12      276.11      267.19     11.99 o 
   0  -5  12      244.48      269.61     11.79 o 
   1  -5  12       78.86       74.39      9.29 o 
   2  -5  12       22.87       22.70      9.17 o 
   3  -5  12      411.68      395.12     15.43 o 
   4  -5  12      154.32      106.43     17.79 o 
   5  -5  12      432.17      426.87     29.15 o 
   6  -5  12       96.69      119.05     19.82 o 
   7  -5  12      130.26      129.55     21.14 o 
   8  -5  12      290.52      302.53     24.49 o 
   9  -5  12       28.20       43.50     20.77 o 
  -9  -4  12       48.97       17.18     27.06 o 
  -8  -4  12       96.64      113.37     17.47 o 
  -7  -4  12      101.36      108.25     16.70 o 
  -6  -4  12       15.71        7.43     17.53 o 
  -5  -4  12      503.79      543.59     25.28 o 
  -4  -4  12       26.06       17.99     17.42 o 
  -3  -4  12      113.29       83.68     11.27 o 
  -2  -4  12     1314.57     1359.61     20.75 o 
  -1  -4  12        2.13       -1.48      8.22 o 
   0  -4  12       20.54       27.04      8.14 o 
   1  -4  12      658.66      708.29     12.21 o 
   2  -4  12        5.20        8.91      5.95 o 
   3  -4  12      134.48      121.22      8.85 o 
   4  -4  12      282.92      255.96     13.95 o 
   5  -4  12        0.62       -6.34     19.04 o 
   6  -4  12     1289.36     1363.84     36.50 o 
   7  -4  12      331.45      360.35     25.79 o 
   8  -4  12        0.54       29.15     18.81 o 
   9  -4  12      192.73      203.47     23.30 o 
  10  -4  12        3.01       12.78     20.55 o 
  -9  -3  12       58.31       57.26     17.35 o 
  -8  -3  12        2.41       13.19     15.84 o 
  -7  -3  12       94.17       81.09     16.19 o 
  -6  -3  12      100.28       91.43     19.36 o 
  -5  -3  12       66.80       58.58     18.02 o 
  -4  -3  12      864.96      907.57     28.52 o 
  -3  -3  12      411.73      391.99     21.91 o 
  -2  -3  12      171.55      141.86      7.79 o 
  -1  -3  12     1093.85     1079.83     22.39 o 
   0  -3  12        4.33        8.08      5.47 o 
   1  -3  12      250.95      241.77      6.16 o 
   2  -3  12      282.98      269.89      8.11 o 
   3  -3  12      117.11      103.00      7.16 o 
   4  -3  12      257.06      228.41     10.62 o 
   5  -3  12      264.13      248.57     21.50 o 
   6  -3  12      304.12      335.00     22.36 o 
   7  -3  12      255.34      276.71     22.61 o 
   8  -3  12      143.24      162.83     20.76 o 
   9  -3  12        1.17       -8.50     18.51 o 
  10  -3  12       48.38       49.87     20.67 o 
  -9  -2  12        2.63        1.66     16.67 o 
  -8  -2  12      100.07       83.13     16.82 o 
  -7  -2  12       15.50       23.32     12.44 o 
  -6  -2  12       66.15       54.84     15.09 o 
  -5  -2  12        1.17        0.91     17.75 o 
  -4  -2  12      387.62      386.23     22.49 o 
  -3  -2  12      689.09      710.07     16.95 o 
  -2  -2  12      512.37      542.31     20.51 o 
  -1  -2  12       30.22       25.43      8.78 o 
   0  -2  12        5.70       10.75      3.81 o 
   1  -2  12       55.73       59.07      3.79 o 
   2  -2  12       28.85       26.95      6.88 o 
   3  -2  12      964.31      900.34     12.11 o 
   4  -2  12       70.37       68.26      6.02 o 
   5  -2  12       35.27       30.19     10.48 o 
   6  -2  12      186.81      169.52     12.07 o 
   7  -2  12      278.26      333.45     34.95 o 
   8  -2  12       93.19       88.95     20.15 o 
   9  -2  12       67.44       45.31     19.45 o 
  10  -2  12       11.46       -2.67     18.94 o 
  11  -2  12        7.86       19.55     20.24 o 
  12  -2  12        0.05        2.66     25.07 o 
  -9  -1  12       12.69        4.76     16.54 o 
  -8  -1  12       13.27       24.77     12.92 o 
  -7  -1  12      229.43      235.46     15.45 o 
  -6  -1  12      103.21       87.53     15.47 o 
  -5  -1  12        1.43       -8.86     17.55 o 
  -4  -1  12        7.35       21.71     17.11 o 
  -3  -1  12      340.20      369.46     21.59 o 
  -2  -1  12      333.60      282.69     13.12 o 
  -1  -1  12      108.08      129.51      9.85 o 
   0  -1  12      237.98      237.31     10.35 o 
   1  -1  12        0.36        5.73      7.73 o 
   2  -1  12        4.56        5.94      4.10 o 
   3  -1  12     1133.46     1067.41     12.76 o 
   4  -1  12      433.22      369.77     21.12 o 
   5  -1  12        4.51       -5.83      8.77 o 
   6  -1  12        2.30      -10.89     10.89 o 
   7  -1  12      565.26      555.94     30.77 o 
   8  -1  12       16.76        8.23     12.64 o 
   9  -1  12        1.18        1.56     13.24 o 
  10  -1  12       26.83       24.69     18.42 o 
  11  -1  12       19.88       22.06     19.53 o 
  12  -1  12        6.21        5.81     25.23 o 
  -9   0  12       15.72       19.93     13.81 o 
  -8   0  12      133.52      110.39     14.82 o 
  -7   0  12        4.99       -4.86     12.98 o 
  -6   0  12      314.18      325.83     19.53 o 
  -5   0  12      133.54      103.74     18.76 o 
  -4   0  12       80.56       77.05     13.94 o 
  -3   0  12        4.41        0.66     12.52 o 
  -2   0  12        1.14        6.09     11.77 o 
  -1   0  12      548.59      487.24     13.25 o 
   0   0  12       87.21       90.17      9.40 o 
   1   0  12      404.07      424.25     11.71 o 
   2   0  12      544.13      520.91     12.39 o 
   3   0  12     2949.39     2928.48     33.33 o 
   4   0  12      183.51      160.96     10.17 o 
   5   0  12       64.79       42.34      9.34 o 
   6   0  12       21.97       14.00      9.64 o 
   7   0  12        4.64        2.60     11.27 o 
   8   0  12       35.91       30.32     17.13 o 
   9   0  12        2.63        4.25     13.63 o 
  10   0  12       12.29       13.22     13.61 o 
  11   0  12        8.02        3.13     14.53 o 
  12   0  12       48.85       60.30     29.67 o 
 -10   1  12       13.29       -1.98     27.45 o 
  -9   1  12       16.86       19.69     16.20 o 
  -8   1  12        9.20        1.84     13.45 o 
  -7   1  12      289.72      279.92     15.96 o 
  -6   1  12        7.28       -2.21     14.61 o 
  -5   1  12      153.00      160.47     15.23 o 
  -4   1  12       79.92       67.54     14.12 o 
  -3   1  12      821.92      738.25     23.53 o 
  -2   1  12      868.61      827.57     19.24 o 
  -1   1  12      395.25      379.99     18.69 o 
   0   1  12      233.34      179.16     10.12 o 
   1   1  12      146.54      153.52      9.33 o 
   2   1  12      735.54      730.98     12.84 o 
   3   1  12      143.46      157.92      7.49 o 
   4   1  12      769.19      740.79     14.44 o 
   5   1  12      157.47      130.06     10.25 o 
   6   1  12        5.45        4.64      9.34 o 
   7   1  12        9.31       20.17     11.71 o 
   8   1  12       26.11       10.19     11.42 o 
   9   1  12       42.60       27.66     17.03 o 
  10   1  12       12.19       16.43     14.20 o 
  11   1  12       23.04       15.70     14.63 o 
  12   1  12       16.75       18.90     15.94 o 
  13   1  12       32.10       33.66     28.86 o 
  -9   2  12       63.83       91.43     22.22 o 
  -8   2  12        9.43       12.85     13.67 o 
  -7   2  12       38.52       33.45     13.14 o 
  -6   2  12      161.84      169.07     16.70 o 
  -5   2  12        0.14        0.21     11.77 o 
  -4   2  12       17.72       14.81     13.62 o 
  -3   2  12       26.75       28.06      9.48 o 
  -2   2  12     1691.77     1523.12     74.04 o 
  -1   2  12      464.81      414.01     15.24 o 
   0   2  12       74.85       65.79      9.08 o 
   1   2  12      272.23      242.54     10.29 o 
   2   2  12      162.15      140.35      8.85 o 
   3   2  12      421.63      386.86     13.25 o 
   4   2  12      205.85      159.05     11.33 o 
   5   2  12     1301.82     1249.74     20.34 o 
   6   2  12        3.68        8.57      9.67 o 
   7   2  12       47.56       25.69     10.49 o 
   8   2  12      195.29      217.38     15.18 o 
   9   2  12       97.28       93.79     18.21 o 
  10   2  12      149.36      161.23     20.13 o 
  11   2  12        0.44       15.55     19.05 o 
  12   2  12       27.61       11.23     18.29 o 
  13   2  12        7.11       16.10     27.93 o 
  -9   3  12        0.78       10.79     19.34 o 
  -8   3  12       55.14       64.67     16.34 o 
  -7   3  12       47.25       33.50     13.59 o 
  -6   3  12       45.14       49.56     15.25 o 
  -5   3  12      322.61      360.49     15.68 o 
  -4   3  12      137.70      150.32     13.09 o 
  -3   3  12       90.61       76.54     11.00 o 
  -2   3  12        9.75       -5.63      9.23 o 
  -1   3  12     1011.33      923.20     19.57 o 
   0   3  12        4.04        2.01      3.33 o 
   1   3  12      236.89      160.12     14.60 o 
   2   3  12      417.70      414.87     14.92 o 
   3   3  12      799.70      768.75     13.00 o 
   4   3  12      203.60      160.37      6.64 o 
   5   3  12      314.81      255.97     13.15 o 
   6   3  12      541.16      474.27     14.10 o 
   7   3  12       72.72       87.82     11.21 o 
   8   3  12      160.47      136.15     12.50 o 
   9   3  12       39.27       22.72     11.47 o 
  10   3  12      186.84      186.54     20.60 o 
  11   3  12       38.58       42.06     19.82 o 
  12   3  12        8.80       -2.84     18.72 o 
  13   3  12       78.54       71.17     20.21 o 
  -8   4  12        1.90        0.73     18.50 o 
  -7   4  12       81.30       68.83     15.70 o 
  -6   4  12      286.99      258.47     26.72 o 
  -5   4  12        1.13        4.38     12.30 o 
  -4   4  12      291.90      303.34     14.69 o 
  -3   4  12      220.90      199.77     11.14 o 
  -2   4  12      291.87      256.39     12.92 o 
  -1   4  12       29.72       34.94      9.37 o 
   0   4  12     1034.51     1013.20     29.63 o 
   1   4  12        1.32        6.22      5.29 o 
   2   4  12      329.31      339.09     13.29 o 
   3   4  12      658.59      574.12     11.53 o 
   4   4  12       38.36       42.60      8.60 o 
   5   4  12     1327.43     1380.21     23.22 o 
   6   4  12        0.50        6.62     11.60 o 
   7   4  12       42.12       19.98     10.78 o 
   8   4  12       21.33       29.10     10.85 o 
   9   4  12      162.53      121.94     12.41 o 
  10   4  12        7.77        8.34     13.66 o 
  11   4  12      241.55      264.12     21.80 o 
  12   4  12        4.94        7.50     17.36 o 
  13   4  12        0.71        3.35     26.62 o 
  -8   5  12      149.21      139.01     32.39 o 
  -7   5  12       23.73       30.32     21.78 o 
  -6   5  12       62.10       55.59     17.39 o 
  -5   5  12      428.05      432.59     16.97 o 
  -4   5  12      485.09      517.62     19.78 o 
  -3   5  12      241.56      226.25     11.37 o 
  -2   5  12        2.19       -0.72     11.49 o 
  -1   5  12     1649.91     1588.17     46.12 o 
   0   5  12       93.01       98.24     12.92 o 
   1   5  12      193.50      172.90      7.59 o 
   2   5  12     1030.85      988.60     14.52 o 
   3   5  12     1402.14     1325.67     16.30 o 
   4   5  12      617.39      610.28     12.97 o 
   5   5  12      268.57      219.58      9.15 o 
   6   5  12      670.77      687.40     17.31 o 
   7   5  12        1.55      -11.77     11.77 o 
   8   5  12       80.80       89.47     11.63 o 
   9   5  12       52.10       48.80     11.59 o 
  10   5  12      331.52      277.77     16.62 o 
  11   5  12       40.86       30.99     17.83 o 
  12   5  12        6.92       10.72     18.11 o 
  13   5  12       32.86       44.95     25.71 o 
  -7   6  12       63.34       54.87     18.56 o 
  -6   6  12        0.94       16.71     17.55 o 
  -5   6  12       46.41       37.98     21.94 o 
  -4   6  12        9.03       27.65     15.73 o 
  -3   6  12       24.16       19.44     12.81 o 
  -2   6  12       55.26       55.85      9.42 o 
  -1   6  12      214.98      210.88     13.51 o 
   0   6  12     2082.81     2015.16     29.68 o 
   1   6  12      344.72      307.21     17.19 o 
   2   6  12     1558.77     1449.19     21.65 o 
   3   6  12     3045.03     2978.44     23.76 o 
   4   6  12      965.55      988.67     15.37 o 
   5   6  12      496.58      482.47     17.16 o 
   6   6  12     1169.81     1052.09     27.44 o 
   7   6  12       37.12       23.23     11.60 o 
   8   6  12      440.38      471.43     16.85 o 
   9   6  12        0.82        5.00     12.92 o 
  10   6  12       65.00       61.98     14.91 o 
  11   6  12      262.99      212.34     21.25 o 
  12   6  12       40.13       39.40     18.06 o 
  -7   7  12        5.52        3.08     21.92 o 
  -6   7  12       23.58       20.48     14.91 o 
  -5   7  12        8.73        9.53     14.82 o 
  -4   7  12      108.10      130.84     17.57 o 
  -3   7  12       26.97       15.32     16.46 o 
  -2   7  12       63.31       67.52     15.84 o 
  -1   7  12       16.84       28.54     12.06 o 
   0   7  12      742.13      752.60     21.71 o 
   1   7  12     2782.12     2874.85     73.66 o 
   2   7  12       22.58       48.38      9.07 o 
   3   7  12     1207.35     1280.55     17.54 o 
   4   7  12     2610.77     2455.26     29.38 o 
   5   7  12       71.13       52.24     13.19 o 
   6   7  12       17.35       -0.07     12.63 o 
   7   7  12        3.54        1.30     13.22 o 
   8   7  12        5.84       16.50     18.67 o 
   9   7  12      255.32      293.24     23.22 o 
  10   7  12      252.47      237.91     22.21 o 
  11   7  12        0.12        4.01     16.20 o 
  12   7  12      129.23      151.15     32.39 o 
  -6   8  12        6.19       -0.42     15.64 o 
  -5   8  12        5.83       12.96     13.40 o 
  -4   8  12        0.11       10.17     14.06 o 
  -3   8  12      205.02      182.60     18.49 o 
  -2   8  12       95.30       73.53     16.52 o 
  -1   8  12      331.41      329.93     22.08 o 
   0   8  12      845.87      972.35     52.18 o 
   1   8  12      513.09      506.00     22.38 o 
   2   8  12      970.85      907.93     18.62 o 
   3   8  12      506.41      554.43     30.25 o 
   4   8  12      126.65      139.34     14.33 o 
   5   8  12       50.21       42.69     13.62 o 
   6   8  12      112.39      115.43     14.66 o 
   7   8  12        1.48        6.64     13.94 o 
   8   8  12      363.48      402.42     19.66 o 
   9   8  12       20.19       11.53     18.15 o 
  10   8  12       19.92       21.45     18.54 o 
  11   8  12      111.17      135.56     30.64 o 
  -6   9  12        9.82        8.20     28.81 o 
  -5   9  12       13.34       10.87     13.56 o 
  -4   9  12        8.69       26.30     13.34 o 
  -3   9  12       17.63       23.36     12.98 o 
  -2   9  12      298.62      314.81     27.78 o 
  -1   9  12        1.46       19.75     13.89 o 
   0   9  12      172.25      159.91     18.45 o 
   1   9  12      530.06      624.12     18.05 o 
   2   9  12      141.78      130.64     14.34 o 
   3   9  12      112.91      114.68     12.46 o 
   4   9  12        1.46        2.43     10.37 o 
   5   9  12       24.48       58.31     13.75 o 
   6   9  12       37.01       47.66     14.91 o 
   7   9  12       36.44       44.11     14.63 o 
   8   9  12       22.80       19.79     15.12 o 
   9   9  12      157.90      183.62     16.77 o 
  10   9  12      123.95      135.65     20.77 o 
  11   9  12       44.58       49.19     29.09 o 
  -6  10  12        1.24      -10.71     29.36 o 
  -5  10  12       19.39       29.85     21.31 o 
  -4  10  12       53.16       60.50     13.61 o 
  -3  10  12       96.30       94.90     15.37 o 
  -2  10  12       22.96       32.31     12.18 o 
  -1  10  12      216.96      194.55     16.75 o 
   0  10  12        0.07        6.40     16.54 o 
   1  10  12      144.25      133.26     13.73 o 
   2  10  12       83.40      101.49     13.14 o 
   3  10  12      162.75      141.77     12.83 o 
   4  10  12        0.80       -7.85     10.95 o 
   5  10  12      486.19      477.64     19.48 o 
   6  10  12      338.62      331.95     18.97 o 
   7  10  12      133.21      123.20     16.41 o 
   8  10  12       98.66       91.07     15.69 o 
   9  10  12       52.14       40.68     15.86 o 
  10  10  12      215.73      193.05     22.56 o 
  11  10  12       41.62       58.80     28.42 o 
  -5  11  12       19.12       21.21     33.60 o 
  -4  11  12        2.42       40.01     25.99 o 
  -3  11  12       96.45       84.21     14.37 o 
  -2  11  12      125.17      132.03     16.21 o 
  -1  11  12       46.40       29.17     14.35 o 
   0  11  12       21.75       26.68     16.12 o 
   1  11  12       70.03       76.75     13.47 o 
   2  11  12      113.92      106.11     13.84 o 
   3  11  12      112.20      107.35     13.08 o 
   4  11  12        2.86       -0.51     12.08 o 
   5  11  12      154.60      165.78     16.57 o 
   6  11  12      139.94      159.03     16.45 o 
   7  11  12      143.94      145.76     16.73 o 
   8  11  12        3.35        8.33     15.43 o 
   9  11  12      186.93      213.83     19.04 o 
  10  11  12        6.15        9.33     15.77 o 
  -4  12  12       58.08       53.88     33.99 o 
  -3  12  12        2.01        9.20     19.33 o 
  -2  12  12       37.16       29.06     13.56 o 
  -1  12  12      130.22      141.50     16.05 o 
   0  12  12        5.85       -3.22     16.54 o 
   1  12  12      102.61       78.97     14.43 o 
   2  12  12       28.13       55.96     13.09 o 
   3  12  12      188.70      186.49     14.53 o 
   4  12  12        4.63        1.59     12.34 o 
   5  12  12       16.17        6.22     14.94 o 
   6  12  12       14.35       38.71     15.27 o 
   7  12  12      197.38      182.63     17.82 o 
   8  12  12       72.36       59.94     16.09 o 
   9  12  12        0.06        6.51     15.54 o 
  10  12  12       67.04       49.69     20.28 o 
  -2  13  12        3.43      -10.52     21.97 o 
  -1  13  12       53.81       51.89     15.00 o 
   0  13  12       62.12       59.69     14.70 o 
   1  13  12        3.47       12.77     13.60 o 
   2  13  12       47.43       33.36     13.38 o 
   3  13  12        8.21       27.00     13.35 o 
   4  13  12       52.69       53.39     13.25 o 
   5  13  12        1.92       -2.37     15.57 o 
   6  13  12        8.64       -0.66     15.39 o 
   7  13  12        5.91       15.06     15.56 o 
   8  13  12      121.15      134.39     17.45 o 
   9  13  12       58.47       44.70     20.38 o 
  -1  14  12       48.16       51.38     29.02 o 
   0  14  12       11.11        1.36     18.78 o 
   1  14  12       13.96       12.35     13.81 o 
   2  14  12       14.34       22.26     13.61 o 
   3  14  12       54.87       57.83     14.19 o 
   4  14  12        5.60       10.50     16.01 o 
   5  14  12       21.67       22.21     16.09 o 
   6  14  12        0.80       10.93     16.49 o 
   7  14  12       37.93       46.20     16.53 o 
   8  14  12       19.13       35.44     20.11 o 
   2  15  12        5.75       17.53     20.34 o 
   3  15  12        1.48       12.78     16.01 o 
   4  15  12       26.07       23.66     16.89 o 
   5  15  12       14.47        8.24     16.80 o 
  -2 -12  13        4.98       39.17     27.06 o 
  -1 -12  13       22.70       20.24     19.52 o 
  -5 -11  13       91.94      100.20     27.12 o 
  -4 -11  13        2.49       -6.79     24.50 o 
  -3 -11  13       13.42       27.79     18.84 o 
  -2 -11  13        0.39        5.91     19.09 o 
  -1 -11  13       11.76       19.11     18.59 o 
   0 -11  13        7.03       18.11     17.96 o 
   1 -11  13       10.31        2.63     18.94 o 
   2 -11  13       14.40        9.53     15.16 o 
   3 -11  13       25.83       38.24     19.23 o 
   4 -11  13       37.65       51.84     19.56 o 
  -6 -10  13        0.02      -15.12     24.94 o 
  -5 -10  13       47.45       37.67     24.85 o 
  -4 -10  13       45.18       89.52     30.11 o 
  -3 -10  13        3.09        1.66     17.80 o 
  -2 -10  13        2.46       11.03     17.84 o 
  -1 -10  13        4.64       14.87     17.57 o 
   0 -10  13       67.12       67.16     15.39 o 
   1 -10  13       42.85       59.78     15.06 o 
   2 -10  13        3.23       -1.12     14.58 o 
   3 -10  13        2.24        7.59     14.96 o 
   4 -10  13       70.35       77.11     20.00 o 
   5 -10  13       31.96       29.54     19.91 o 
  -7  -9  13       10.68      -11.93     23.33 o 
  -6  -9  13       74.54       79.78     27.35 o 
  -5  -9  13        0.03       -1.51     18.28 o 
  -4  -9  13       34.86       27.45     17.45 o 
  -3  -9  13       15.21       17.70     17.48 o 
  -2  -9  13       16.89       21.00     17.76 o 
  -1  -9  13        1.50        8.62     17.23 o 
   0  -9  13       53.55       58.15     14.78 o 
   1  -9  13      119.11      109.12     12.93 o 
   2  -9  13       56.49       54.09     15.29 o 
   3  -9  13       59.56       54.63     18.59 o 
   4  -9  13       14.16       12.39     18.65 o 
   5  -9  13      133.81      146.21     20.12 o 
   6  -9  13       23.34       12.70     18.43 o 
  -7  -8  13       18.35       18.76     24.97 o 
  -6  -8  13        1.14       -4.37     18.45 o 
  -5  -8  13       66.00       77.58     19.22 o 
  -4  -8  13        1.56       -6.23     16.50 o 
  -3  -8  13        0.74        8.55     16.49 o 
  -2  -8  13        9.05        2.28     16.84 o 
  -1  -8  13      111.03       98.32     18.38 o 
   0  -8  13        5.74        5.67     14.20 o 
   1  -8  13      152.44      150.09     13.62 o 
   2  -8  13      298.41      303.03     18.31 o 
   3  -8  13       98.77       98.63     14.87 o 
   4  -8  13       92.38       82.30     17.45 o 
   5  -8  13       19.16       33.92     17.29 o 
   6  -8  13       78.39       98.34     19.29 o 
   7  -8  13        6.08       11.44     25.18 o 
  -8  -7  13       16.47        0.02     25.89 o 
  -7  -7  13        7.61        9.36     16.16 o 
  -6  -7  13       51.51       52.12     19.52 o 
  -5  -7  13       24.99       32.90     18.18 o 
  -4  -7  13       22.11       21.77     17.39 o 
  -3  -7  13        2.66        3.32     16.51 o 
  -2  -7  13        8.83        7.58     16.15 o 
  -1  -7  13        4.56       -4.80     15.25 o 
   0  -7  13      218.28      211.27     16.82 o 
   1  -7  13        5.28        9.23     11.77 o 
   2  -7  13      379.59      384.13     13.55 o 
   3  -7  13      272.60      250.45     16.58 o 
   4  -7  13       85.43       66.69     26.88 o 
   5  -7  13      103.08      111.58     26.73 o 
   6  -7  13       17.94       32.01     17.44 o 
   7  -7  13       38.87       38.18     18.63 o 
   8  -7  13        1.70       -9.83     25.92 o 
  -8  -6  13       70.61       56.02     26.44 o 
  -7  -6  13        2.60       -7.07     15.76 o 
  -6  -6  13        1.07        5.45     18.09 o 
  -5  -6  13       63.53       63.63     19.34 o 
  -4  -6  13       52.96       33.29     18.77 o 
  -3  -6  13       11.36        4.03     16.98 o 
  -2  -6  13        0.53      -12.63     15.72 o 
  -1  -6  13       20.88       21.04     13.62 o 
   0  -6  13       48.90       58.57     14.28 o 
   1  -6  13      452.95      448.15     16.22 o 
   2  -6  13      390.33      416.28     13.45 o 
   3  -6  13      586.49      615.89     23.33 o 
   4  -6  13       54.70       61.69     17.36 o 
   5  -6  13       17.94       14.94     16.26 o 
   6  -6  13      194.61      184.04     19.91 o 
   7  -6  13        0.62        4.07     17.63 o 
   8  -6  13        3.56       -5.14     18.66 o 
  -8  -5  13        6.18        7.59     17.49 o 
  -7  -5  13      132.79      124.14     17.63 o 
  -6  -5  13        0.59      -11.73     18.44 o 
  -5  -5  13       10.19        8.46     17.98 o 
  -4  -5  13      262.92      289.08     21.94 o 
  -3  -5  13      127.88      139.68     18.66 o 
  -2  -5  13      122.50      111.44     17.81 o 
  -1  -5  13       23.91       19.69     13.41 o 
   0  -5  13      815.44      859.19     21.91 o 
   1  -5  13      755.58      823.12     18.50 o 
   2  -5  13      609.87      639.73     14.75 o 
   3  -5  13      706.25      686.46     24.29 o 
   4  -5  13      212.37      209.40     19.76 o 
   5  -5  13       38.40       46.50     17.41 o 
   6  -5  13       52.75       48.12     18.36 o 
   7  -5  13      226.95      242.94     22.08 o 
   8  -5  13        4.37       19.18     19.12 o 
   9  -5  13       24.30       12.70     19.79 o 
  -8  -4  13       47.80       41.71     16.21 o 
  -7  -4  13        0.07        1.77     15.41 o 
  -6  -4  13       22.87       23.08     18.81 o 
  -5  -4  13      332.13      316.90     23.03 o 
  -4  -4  13      153.41      156.74     19.92 o 
  -3  -4  13       17.50       30.04     16.45 o 
  -2  -4  13       44.94       45.77     17.37 o 
  -1  -4  13        1.72      -13.62     13.62 o 
   0  -4  13      175.84      212.08     15.45 o 
   1  -4  13       38.41       36.68     12.43 o 
   2  -4  13      434.13      428.43     12.99 o 
   3  -4  13      698.08      708.28     17.52 o 
   4  -4  13      398.04      384.96     15.27 o 
   5  -4  13      623.79      611.95     26.35 o 
   6  -4  13      118.87      112.66     19.60 o 
   7  -4  13       93.36       87.80     20.26 o 
   8  -4  13      175.13      165.21     21.65 o 
   9  -4  13        8.38       37.34     20.22 o 
  -8  -3  13       26.51       20.60     16.42 o 
  -7  -3  13      207.88      227.13     18.52 o 
  -6  -3  13        8.70        6.74     18.78 o 
  -5  -3  13        4.32       12.39     17.89 o 
  -4  -3  13       31.68       41.99     18.02 o 
  -3  -3  13      209.32      218.77     24.40 o 
  -2  -3  13       12.41       11.48     16.01 o 
  -1  -3  13       23.96       10.86     12.46 o 
   0  -3  13       94.46       84.22     13.42 o 
   1  -3  13      269.35      298.74     10.65 o 
   2  -3  13       46.21       57.88      7.30 o 
   3  -3  13      189.10      205.79      8.18 o 
   4  -3  13      789.24      774.60     22.16 o 
   5  -3  13      140.09      124.20     13.74 o 
   6  -3  13      108.07      123.80     20.24 o 
   7  -3  13      135.25      121.26     20.30 o 
   8  -3  13      112.49      138.23     20.28 o 
   9  -3  13       10.26        9.50     18.18 o 
  10  -3  13       28.12       42.26     20.34 o 
  -8  -2  13       31.90       32.56     16.46 o 
  -7  -2  13       26.73       45.69     15.74 o 
  -6  -2  13      234.04      245.44     18.30 o 
  -5  -2  13       19.20       12.25     18.17 o 
  -4  -2  13       16.91        4.60     16.98 o 
  -3  -2  13       26.94       32.47     11.10 o 
  -2  -2  13      239.36      244.09     12.83 o 
  -1  -2  13      106.92      112.98      9.86 o 
   0  -2  13       59.87       72.70      9.27 o 
   1  -2  13      145.15      154.98      9.71 o 
   2  -2  13      497.32      565.89     18.35 o 
   3  -2  13      658.71      672.77     10.83 o 
   4  -2  13      999.50      957.77     18.10 o 
   5  -2  13      116.46      103.48     10.33 o 
   6  -2  13        6.58        7.42     17.58 o 
   7  -2  13      128.97      125.87     19.98 o 
   8  -2  13        4.79       18.51     18.43 o 
   9  -2  13       91.87      101.60     20.37 o 
  10  -2  13        3.18        6.62     19.09 o 
  -9  -1  13        1.08        7.72     26.25 o 
  -8  -1  13       99.85      127.84     17.92 o 
  -7  -1  13        6.12        4.69     12.59 o 
  -6  -1  13      147.44      156.66     17.23 o 
  -5  -1  13      105.51      110.85     19.78 o 
  -4  -1  13        0.59        0.39     16.40 o 
  -3  -1  13        2.90        6.85     11.69 o 
  -2  -1  13        5.76        6.84     10.60 o 
  -1  -1  13      526.51      573.37     13.79 o 
   0  -1  13        0.19       -1.33      8.58 o 
   1  -1  13      244.32      291.76     11.07 o 
   2  -1  13     1861.39     1906.49     34.52 o 
   3  -1  13      402.92      445.80     10.63 o 
   4  -1  13      149.36      173.28     10.44 o 
   5  -1  13     1121.87     1000.49     22.63 o 
   6  -1  13       22.56       10.66      9.58 o 
   7  -1  13        0.08        1.73     11.11 o 
   8  -1  13      201.17      214.49     20.99 o 
   9  -1  13        4.12       17.10     18.50 o 
  10  -1  13       74.35       92.98     20.90 o 
  11  -1  13        3.65        8.22     19.91 o 
  -9   0  13       31.44       26.08     26.60 o 
  -8   0  13        1.25       -3.15     13.45 o 
  -7   0  13      124.62      139.06     14.60 o 
  -6   0  13       12.19        8.00     15.22 o 
  -5   0  13      186.72      201.97     20.94 o 
  -4   0  13       23.59       27.42     13.18 o 
  -3   0  13      103.01       96.71     13.32 o 
  -2   0  13      820.42      857.13     19.39 o 
  -1   0  13      171.71      176.93     11.17 o 
   0   0  13      936.82      974.87     16.25 o 
   1   0  13       84.42       79.63      9.22 o 
   2   0  13      790.46      776.14     13.94 o 
   3   0  13      310.41      311.40      9.10 o 
   4   0  13      367.56      406.97     12.69 o 
   5   0  13      266.13      273.01     11.99 o 
   6   0  13      103.89       63.42     10.31 o 
   7   0  13       11.10        9.44      9.82 o 
   8   0  13       25.11       14.70     12.29 o 
   9   0  13       88.84       97.09     19.14 o 
  10   0  13        0.29       -2.28     18.29 o 
  11   0  13      109.54      102.61     21.26 o 
  12   0  13       15.84       22.65     29.02 o 
  -9   1  13        3.69        2.17     18.73 o 
  -8   1  13       46.53       43.78     14.12 o 
  -7   1  13       54.42       59.31     13.55 o 
  -6   1  13        6.64        7.01     14.66 o 
  -5   1  13        0.09       -6.24     11.74 o 
  -4   1  13       64.20       53.71     13.84 o 
  -3   1  13      340.21      350.98     16.42 o 
  -2   1  13      641.24      623.40     18.28 o 
  -1   1  13      660.36      685.16     17.69 o 
   0   1  13      170.61      163.76     10.79 o 
   1   1  13      273.98      276.83     11.11 o 
   2   1  13      148.33      149.81     11.25 o 
   3   1  13      737.09      731.41     11.44 o 
   4   1  13       63.90       44.84      6.11 o 
   5   1  13        2.55        2.38      9.30 o 
   6   1  13        7.96        5.39      9.81 o 
   7   1  13       27.35       34.19     10.75 o 
   8   1  13       51.93       35.46     12.51 o 
   9   1  13        0.06       -1.72     16.82 o 
  10   1  13      245.65      248.10     22.52 o 
  11   1  13        3.66        0.17     18.26 o 
  12   1  13       69.13       53.94     25.64 o 
  -9   2  13       10.39        5.76     18.72 o 
  -8   2  13        2.14       -7.86     13.70 o 
  -7   2  13       58.22       71.28     13.92 o 
  -6   2  13       13.00       16.21     14.74 o 
  -5   2  13      160.62      125.82     13.51 o 
  -4   2  13       14.27        6.24     13.71 o 
  -3   2  13       15.55       41.27     13.35 o 
  -2   2  13      347.46      367.25     16.62 o 
  -1   2  13      814.12      818.36     18.86 o 
   0   2  13      243.70      292.66     11.88 o 
   1   2  13       72.86       77.38      9.46 o 
   2   2  13      233.34      226.28     10.98 o 
   3   2  13       11.08       11.65      7.39 o 
   4   2  13      281.34      275.34     11.59 o 
   5   2  13      229.38      212.08     13.15 o 
   6   2  13        2.45       -4.68      9.73 o 
   7   2  13       34.78       19.04     10.42 o 
   8   2  13      167.85      180.27     12.96 o 
   9   2  13      134.79      105.60     14.32 o 
  10   2  13        0.08        4.32     17.53 o 
  11   2  13      213.51      197.10     21.65 o 
  12   2  13        0.12        7.44     18.57 o 
  -8   3  13       10.44       11.05     16.05 o 
  -7   3  13       50.15       48.92     13.98 o 
  -6   3  13       37.44       29.51     15.01 o 
  -5   3  13       13.52        0.84     11.98 o 
  -4   3  13      392.66      382.55     15.71 o 
  -3   3  13       13.33        5.66     14.12 o 
  -2   3  13       70.59       91.46     13.95 o 
  -1   3  13       16.09       21.74     12.05 o 
   0   3  13      275.54      283.54     19.25 o 
   1   3  13      161.86      165.15     10.16 o 
   2   3  13       27.63       42.65      8.05 o 
   3   3  13      127.06      139.82      9.39 o 
   4   3  13        7.00       -2.21      9.11 o 
   5   3  13      212.85      206.39     10.89 o 
   6   3  13       19.83       29.22     10.33 o 
   7   3  13      120.76      136.99     12.16 o 
   8   3  13       15.55        4.51     11.11 o 
   9   3  13       95.91      114.75     12.88 o 
  10   3  13      322.51      330.72     18.62 o 
  11   3  13       88.51       84.91     19.46 o 
  12   3  13       40.21       28.33     18.42 o 
  13   3  13        1.61       25.47     28.21 o 
  -8   4  13       24.50       29.07     31.39 o 
  -7   4  13       53.06       30.78     20.91 o 
  -6   4  13       93.23       92.39     16.09 o 
  -5   4  13      147.47      112.31     13.70 o 
  -4   4  13       50.03       55.76     12.15 o 
  -3   4  13      425.68      391.80     19.14 o 
  -2   4  13      333.18      304.81     12.81 o 
  -1   4  13      750.07      716.01     20.02 o 
   0   4  13      290.78      292.10     15.14 o 
   1   4  13      585.91      552.48     11.91 o 
   2   4  13      129.41      128.14      6.27 o 
   3   4  13      187.47      187.38     12.72 o 
   4   4  13      113.67      101.06     14.64 o 
   5   4  13      537.94      463.90     13.01 o 
   6   4  13      424.19      402.31     12.92 o 
   7   4  13       58.21       29.22     10.70 o 
   8   4  13      209.75      237.47     13.62 o 
   9   4  13        1.19       -5.07     11.48 o 
  10   4  13      140.45      158.29     13.84 o 
  11   4  13       26.58       24.84     14.63 o 
  12   4  13       19.33       14.01     15.02 o 
  13   4  13       34.47       52.73     27.95 o 
  -7   5  13       27.76       -7.80     21.53 o 
  -6   5  13       42.80       40.28     17.32 o 
  -5   5  13      101.74      117.55     18.08 o 
  -4   5  13       46.04       39.38     12.18 o 
  -3   5  13      168.96      162.24     11.24 o 
  -2   5  13      378.45      365.53     14.09 o 
  -1   5  13     1029.53     1088.31     23.69 o 
   0   5  13      859.34      794.99     22.43 o 
   1   5  13      150.59      130.61      7.73 o 
   2   5  13        1.79       -0.07      6.11 o 
   3   5  13        2.77        5.23      7.40 o 
   4   5  13        1.43       -2.01      7.84 o 
   5   5  13      571.74      517.76     13.25 o 
   6   5  13      963.25      894.60     21.40 o 
   7   5  13       66.33       83.52     13.10 o 
   8   5  13       15.05        9.24     12.11 o 
   9   5  13      350.48      382.83     15.69 o 
  10   5  13        0.76       -0.54     11.81 o 
  11   5  13       18.09        9.41     18.16 o 
  12   5  13       89.33       69.71     20.69 o 
  13   5  13        0.32       14.31     24.55 o 
  -7   6  13        0.36        9.69     22.30 o 
  -6   6  13       69.45       49.93     18.05 o 
  -5   6  13       24.07       11.06     21.89 o 
  -4   6  13      382.41      395.11     21.16 o 
  -3   6  13        0.72        9.42     12.11 o 
  -2   6  13        0.78       -0.09     11.83 o 
  -1   6  13      179.95      165.53     12.20 o 
   0   6  13      409.15      400.60     17.77 o 
   1   6  13      728.43      768.05     18.67 o 
   2   6  13      125.29      112.30      8.30 o 
   3   6  13      163.42      170.60      9.85 o 
   4   6  13        3.18       11.25      8.63 o 
   5   6  13        1.76       -1.59      8.16 o 
   6   6  13        0.97        3.45     11.34 o 
   7   6  13      174.43      134.76     13.13 o 
   8   6  13       39.42       58.04     12.46 o 
   9   6  13       78.54       46.89     18.72 o 
  10   6  13      197.24      218.49     17.45 o 
  11   6  13        4.63       10.30     17.84 o 
  12   6  13       32.69       43.95     24.02 o 
  -6   7  13        4.80       -8.35     15.47 o 
  -5   7  13       85.06       51.89     22.94 o 
  -4   7  13        5.49        0.70     21.97 o 
  -3   7  13       35.14       34.06     15.86 o 
  -2   7  13      342.49      320.12     23.27 o 
  -1   7  13      465.06      431.67     20.68 o 
   0   7  13      551.34      475.15     16.95 o 
   1   7  13        0.14       17.51     10.50 o 
   2   7  13     1039.36      977.03     17.14 o 
   3   7  13       43.23       34.53      7.78 o 
   4   7  13      274.81      298.19     15.49 o 
   5   7  13       45.06       39.15     12.28 o 
   6   7  13      422.72      431.95     17.82 o 
   7   7  13        1.60        1.78     13.29 o 
   8   7  13      139.37      121.21     20.37 o 
   9   7  13      213.90      195.93     23.30 o 
  10   7  13       46.00       54.97     19.30 o 
  11   7  13       54.62       61.34     30.42 o 
  -6   8  13        8.87        7.76     29.18 o 
  -5   8  13        4.36        3.41     14.94 o 
  -4   8  13      114.41      111.26     23.40 o 
  -3   8  13       30.83       40.86     16.84 o 
  -2   8  13      281.89      270.66     25.85 o 
  -1   8  13      424.90      436.43     40.32 o 
   0   8  13      641.68      658.26     25.39 o 
   1   8  13     1077.40     1012.17     18.55 o 
   2   8  13      275.72      203.98     15.39 o 
   3   8  13       26.23       19.25     12.80 o 
   4   8  13      478.45      494.58     22.67 o 
   5   8  13       13.68        7.60     12.71 o 
   6   8  13        3.03        1.40     12.95 o 
   7   8  13      600.83      545.73     19.77 o 
   8   8  13       50.53       52.04     14.97 o 
   9   8  13        3.96        4.80     18.02 o 
  10   8  13       96.98      106.34     20.82 o 
  11   8  13       38.36       32.79     29.18 o 
  -6   9  13        9.58       17.97     30.73 o 
  -5   9  13       25.65       33.79     15.67 o 
  -4   9  13       81.52       67.89     15.63 o 
  -3   9  13      196.56      162.94     18.78 o 
  -2   9  13        0.71       -1.53     16.79 o 
  -1   9  13      346.35      334.70     30.44 o 
   0   9  13      158.71      138.75     18.12 o 
   1   9  13      180.54      161.92     13.92 o 
   2   9  13       65.10       58.43     12.18 o 
   3   9  13      186.68      187.81     18.19 o 
   4   9  13       53.51       46.74     13.79 o 
   5   9  13      122.21      116.40     14.73 o 
   6   9  13      247.32      238.92     18.59 o 
   7   9  13       23.27        8.62     14.47 o 
   8   9  13       45.19       39.56     14.67 o 
   9   9  13       15.22       23.51     19.19 o 
  10   9  13       19.94       18.23     19.19 o 
  11   9  13       82.01      107.21     21.52 o 
  -5  10  13        8.97       -5.62     28.26 o 
  -4  10  13       70.56       70.86     16.03 o 
  -3  10  13       78.89       73.67     17.53 o 
  -2  10  13      120.20      120.99     13.49 o 
  -1  10  13        2.40       -1.68     13.87 o 
   0  10  13       20.27       21.37     16.36 o 
   1  10  13        0.47       -2.90     12.56 o 
   2  10  13      340.58      335.05     20.32 o 
   3  10  13       44.11       45.28     12.45 o 
   4  10  13      137.95      124.87     12.58 o 
   5  10  13      123.38      109.35     15.64 o 
   6  10  13        0.30        7.22     13.79 o 
   7  10  13      236.34      280.62     18.24 o 
   8  10  13        1.99       -4.24     15.02 o 
   9  10  13       14.83       12.28     15.46 o 
  10  10  13      120.67      128.08     21.64 o 
  -4  11  13       38.93       44.86     37.32 o 
  -3  11  13       10.74       25.27     13.92 o 
  -2  11  13       38.58       34.91     15.61 o 
  -1  11  13       14.92       -0.40     14.67 o 
   0  11  13        4.27       -0.24     16.86 o 
   1  11  13      120.65      118.54     14.51 o 
   2  11  13        0.87        9.59     12.89 o 
   3  11  13       71.14       80.86     13.14 o 
   4  11  13      112.85      106.09     12.90 o 
   5  11  13      159.10      163.82     18.65 o 
   6  11  13      114.69      121.57     16.42 o 
   7  11  13       45.30       39.51     15.07 o 
   8  11  13      181.78      187.94     18.13 o 
   9  11  13        2.70       15.08     15.51 o 
  10  11  13        1.86       -4.86     19.07 o 
  -3  12  13       31.80       45.45     40.57 o 
  -2  12  13        3.45      -11.09     15.00 o 
  -1  12  13       13.00       33.87     15.30 o 
   0  12  13       52.48       46.02     14.25 o 
   1  12  13        4.32       10.00     13.61 o 
   2  12  13      153.24      137.13     15.18 o 
   3  12  13        0.16       21.26     12.88 o 
   4  12  13      150.32      142.09     14.24 o 
   5  12  13       72.40       44.47     15.81 o 
   6  12  13       59.68       48.97     15.92 o 
   7  12  13       29.77       30.48     15.62 o 
   8  12  13       22.17       31.17     15.77 o 
   9  12  13        6.94        2.47     15.11 o 
  10  12  13       12.74       19.03     26.80 o 
  -2  13  13       66.37       50.51     22.28 o 
  -1  13  13        3.47       14.18     29.54 o 
   0  13  13       14.47        9.20     14.18 o 
   1  13  13       57.55       56.88     14.75 o 
   2  13  13       34.87       25.88     13.77 o 
   3  13  13       97.60       88.83     14.42 o 
   4  13  13        3.69        5.72     15.47 o 
   5  13  13       91.73       72.30     16.48 o 
   6  13  13       32.41       15.26     15.70 o 
   7  13  13       10.05       -1.89     15.26 o 
   8  13  13        0.30       14.63     18.98 o 
   9  13  13       23.14       27.60     26.83 o 
   0  14  13        4.76        1.37     20.46 o 
   1  14  13        3.22        5.40     15.75 o 
   2  14  13       68.53       60.29     14.55 o 
   3  14  13       36.91       46.67     14.10 o 
   4  14  13       53.10       39.50     16.54 o 
   5  14  13       20.62        3.65     16.12 o 
   6  14  13       80.50       42.78     17.05 o 
   7  14  13        1.46        4.90     19.30 o 
   8  14  13        1.02       27.69     27.50 o 
   2  15  13       27.41       38.70     19.26 o 
   3  15  13       89.63       94.97     21.25 o 
   4  15  13       59.89       78.91     22.70 o 
   5  15  13        8.20      -11.85     28.09 o 
  -2 -11  14        5.68        5.31     19.18 o 
  -1 -11  14       38.46       26.04     19.90 o 
   1 -11  14       20.44       11.56     28.74 o 
   2 -11  14        4.01       13.12     18.66 o 
   3 -11  14        4.88       -5.42     23.73 o 
  -5 -10  14        1.56       -7.34     25.45 o 
  -4 -10  14       81.46       99.40     27.19 o 
  -3 -10  14       12.68       17.12     18.44 o 
  -2 -10  14        6.26        9.59     18.26 o 
  -1 -10  14       56.24       60.51     19.28 o 
   0 -10  14       66.13       75.61     16.18 o 
   1 -10  14        3.59        3.95     19.35 o 
   2 -10  14       16.37       15.45     15.35 o 
   3 -10  14       32.48       17.94     19.18 o 
   4 -10  14        2.70       21.63     19.40 o 
  -6  -9  14       10.90       26.78     25.12 o 
  -5  -9  14       35.47        6.19     18.92 o 
  -4  -9  14        0.30       -3.30     18.21 o 
  -3  -9  14       29.06       50.90     18.84 o 
  -2  -9  14        5.16       -1.10     18.06 o 
  -1  -9  14       28.53       35.08     18.20 o 
   0  -9  14       53.57       57.55     15.06 o 
   1  -9  14        5.95        0.74     18.68 o 
   2  -9  14        2.69       12.03     14.64 o 
   3  -9  14        0.34       18.82     15.17 o 
   4  -9  14       51.87       73.11     20.40 o 
   5  -9  14        1.78        4.78     19.30 o 
   6  -9  14       56.11       62.62     26.55 o 
  -6  -8  14       18.40        1.81     25.46 o 
  -5  -8  14       37.02       32.63     19.77 o 
  -4  -8  14      124.79      130.26     20.30 o 
  -3  -8  14        3.85        9.97     17.48 o 
  -2  -8  14       38.69       59.97     18.53 o 
  -1  -8  14       24.53       25.07     17.27 o 
   0  -8  14       97.50      104.10     15.55 o 
   1  -8  14       81.38       80.81     14.63 o 
   2  -8  14        5.23       16.54     15.00 o 
   3  -8  14       19.29       25.01     15.34 o 
   4  -8  14       10.39       19.77     14.04 o 
   5  -8  14       46.81       31.51     17.27 o 
   6  -8  14        0.17        2.34     17.03 o 
   7  -8  14       46.29       68.73     27.31 o 
  -7  -7  14        0.10        3.92     25.54 o 
  -6  -7  14       72.95       62.15     20.25 o 
  -5  -7  14        0.16       -3.10     18.43 o 
  -4  -7  14       81.94       68.96     18.76 o 
  -3  -7  14      223.23      235.09     21.04 o 
  -2  -7  14       22.33       22.33     17.04 o 
  -1  -7  14       60.77       44.71     14.88 o 
   0  -7  14       73.24       70.79     15.07 o 
   1  -7  14      194.24      223.72     17.21 o 
   2  -7  14       58.46       56.38     12.35 o 
   3  -7  14        6.93       16.27     11.64 o 
   4  -7  14       14.50       32.54     17.00 o 
   5  -7  14       18.37       20.63     16.38 o 
   6  -7  14       65.29       78.42     19.06 o 
   7  -7  14        7.99        9.64     18.63 o 
  -7  -6  14        4.94       -3.31     18.79 o 
  -6  -6  14       50.35       26.27     19.10 o 
  -5  -6  14       68.84       45.29     18.84 o 
  -4  -6  14       26.55       18.06     18.17 o 
  -3  -6  14      146.48      123.99     19.76 o 
  -2  -6  14      273.67      284.59     21.45 o 
  -1  -6  14       13.30       -5.79     16.00 o 
   0  -6  14      254.91      253.36     17.56 o 
   1  -6  14       37.75       59.33     14.14 o 
   2  -6  14      421.30      401.74     16.11 o 
   3  -6  14        1.03        9.06     11.88 o 
   4  -6  14       29.37       46.90     16.09 o 
   5  -6  14       49.36       63.14     17.83 o 
   6  -6  14       38.72       35.72     18.04 o 
   7  -6  14       50.87       60.46     19.69 o 
   8  -6  14        2.45      -10.27     26.24 o 
  -7  -5  14       19.72       36.92     16.16 o 
  -6  -5  14        1.24       -6.53     18.65 o 
  -5  -5  14       28.86       25.56     18.55 o 
  -4  -5  14      394.90      426.78     25.11 o 
  -3  -5  14       13.11        4.29     17.89 o 
  -2  -5  14       64.22       56.21     17.29 o 
  -1  -5  14      220.87      213.75     16.82 o 
   0  -5  14        5.79        4.64     14.14 o 
   1  -5  14       93.90      105.18     14.42 o 
   2  -5  14        1.03       22.94     11.37 o 
   3  -5  14      253.44      284.38     16.46 o 
   4  -5  14       25.94       29.22     16.43 o 
   5  -5  14       76.88       71.60     17.95 o 
   6  -5  14      109.48      141.13     20.06 o 
   7  -5  14       73.72       81.47     19.68 o 
   8  -5  14       77.60       76.65     20.22 o 
  -8  -4  14       31.48       27.57     27.76 o 
  -7  -4  14       20.13       24.34     16.12 o 
  -6  -4  14        0.34        4.68     18.24 o 
  -5  -4  14      202.70      204.27     22.02 o 
  -4  -4  14        0.24        6.06     18.02 o 
  -3  -4  14      262.47      259.43     22.91 o 
  -2  -4  14      407.48      383.13     21.92 o 
  -1  -4  14       60.31       57.41     14.72 o 
   0  -4  14        8.61       -3.76     13.44 o 
   1  -4  14        5.40       14.27     12.76 o 
   2  -4  14        9.14       18.98     10.72 o 
   3  -4  14      667.19      653.96     20.86 o 
   4  -4  14      431.87      461.68     23.94 o 
   5  -4  14        1.63        0.00     17.28 o 
   6  -4  14      511.46      511.10     44.49 o 
   7  -4  14      106.23      140.71     20.44 o 
   8  -4  14       11.44       30.97     19.50 o 
   9  -4  14       84.18       71.79     21.02 o 
  -8  -3  14       25.10       33.28     19.62 o 
  -7  -3  14       62.99       69.86     16.80 o 
  -6  -3  14       85.58       73.78     27.96 o 
  -5  -3  14        4.11        0.88     18.17 o 
  -4  -3  14      554.59      587.56     26.11 o 
  -3  -3  14       90.99       82.94     17.43 o 
  -2  -3  14       16.70       16.34     16.13 o 
  -1  -3  14      207.59      225.65     17.22 o 
   0  -3  14       15.65       11.72     13.06 o 
   1  -3  14      364.81      345.94     16.87 o 
   2  -3  14      171.11      140.53     10.33 o 
   3  -3  14      579.79      564.69     12.54 o 
   4  -3  14      430.26      437.50     25.36 o 
   5  -3  14      509.61      511.97     17.67 o 
   6  -3  14      118.04      116.62     14.40 o 
   7  -3  14      331.64      330.08     23.32 o 
   8  -3  14       42.39       34.09     18.78 o 
   9  -3  14        0.57       12.08     19.21 o 
  10  -3  14       60.41       92.47     21.27 o 
  -8  -2  14      120.45      125.35     18.06 o 
  -7  -2  14       18.07       38.44     16.23 o 
  -6  -2  14      123.49      102.52     16.42 o 
  -5  -2  14      456.57      435.09     34.76 o 
  -4  -2  14       63.22       55.66     18.45 o 
  -3  -2  14      271.03      329.40     21.43 o 
  -2  -2  14       29.63       25.29     15.58 o 
  -1  -2  14        2.87        3.98      9.34 o 
   0  -2  14       98.42       80.51     10.08 o 
   1  -2  14      386.33      376.78     15.72 o 
   2  -2  14      157.14      143.03      8.78 o 
   3  -2  14      424.19      428.73     13.52 o 
   4  -2  14     1358.74     1373.85     18.67 o 
   5  -2  14        0.40        7.57     11.91 o 
   6  -2  14      304.92      306.83     16.83 o 
   7  -2  14       52.61       47.77     18.50 o 
   8  -2  14      296.79      325.99     48.27 o 
   9  -2  14       15.03       15.24     18.46 o 
  10  -2  14        0.37       -0.38     19.36 o 
  -8  -1  14       12.27       17.55     16.53 o 
  -7  -1  14      241.40      294.06     20.17 o 
  -6  -1  14       19.54       13.82     15.27 o 
  -5  -1  14       22.07       18.43     18.53 o 
  -4  -1  14      301.91      337.85     22.83 o 
  -3  -1  14        6.74        0.56     11.84 o 
  -2  -1  14       11.76        5.66     11.21 o 
  -1  -1  14       44.52       54.50     10.12 o 
   0  -1  14      123.70      117.68     10.60 o 
   1  -1  14       34.77       36.65      9.44 o 
   2  -1  14       48.95       54.51      8.23 o 
   3  -1  14      792.20      759.35     12.44 o 
   4  -1  14     2405.09     2219.08     21.17 o 
   5  -1  14      948.59      964.48     17.27 o 
   6  -1  14       44.98       42.95     10.35 o 
   7  -1  14      564.36      564.57     20.16 o 
   8  -1  14       11.43       14.38     18.41 o 
   9  -1  14       37.62       28.70     18.89 o 
  10  -1  14        0.88        0.90     18.65 o 
  11  -1  14       13.03        1.78     27.74 o 
  -8   0  14       28.45       22.32     13.84 o 
  -7   0  14        0.16       -1.19     16.06 o 
  -6   0  14      191.84      190.33     17.72 o 
  -5   0  14       49.39       28.57     18.77 o 
  -4   0  14        0.91       -9.03     13.38 o 
  -3   0  14       53.60       81.19     13.67 o 
  -2   0  14       21.36       11.52     12.22 o 
  -1   0  14      650.48      592.58     15.06 o 
   0   0  14        0.59        3.74      9.66 o 
   1   0  14      121.40      109.68     10.19 o 
   2   0  14      140.86      162.12      9.38 o 
   3   0  14      661.08      660.08     11.77 o 
   4   0  14       27.11       34.05     10.08 o 
   5   0  14      350.59      340.94     13.17 o 
   6   0  14      418.05      376.04     13.73 o 
   7   0  14       23.94       20.21     10.27 o 
   8   0  14      106.24      102.51     12.06 o 
   9   0  14       47.10       55.57     21.82 o 
  10   0  14       56.43       34.22     19.61 o 
  11   0  14        2.36       -5.28     19.29 o 
  -9   1  14       10.17       -6.61     26.99 o 
  -8   1  14       22.72       26.57     13.92 o 
  -7   1  14      196.83      193.88     15.47 o 
  -6   1  14       41.05       23.85     15.59 o 
  -5   1  14       70.72       93.26     12.98 o 
  -4   1  14      300.89      289.26     17.66 o 
  -3   1  14       31.10       26.35     12.62 o 
  -2   1  14      128.58      186.11     14.65 o 
  -1   1  14      186.54      174.85     13.52 o 
   0   1  14      218.20      202.22     11.54 o 
   1   1  14       36.56       22.83      9.27 o 
   2   1  14      520.32      499.16     11.83 o 
   3   1  14       87.68       91.37      7.81 o 
   4   1  14      324.66      293.70     12.30 o 
   5   1  14      272.24      235.63     12.14 o 
   6   1  14       24.36       36.04     10.50 o 
   7   1  14       43.82       45.03     10.99 o 
   8   1  14       37.50       19.96     11.10 o 
   9   1  14      195.12      201.19     17.19 o 
  10   1  14       27.09       33.10     18.32 o 
  11   1  14       32.41       33.95     19.49 o 
  12   1  14        6.63       -1.81     26.91 o 
  -9   2  14       27.40       35.15     19.40 o 
  -8   2  14        2.98       -1.76     18.34 o 
  -7   2  14       60.04       58.56     13.94 o 
  -6   2  14      124.64      134.66     16.95 o 
  -5   2  14       15.88       12.37     12.32 o 
  -4   2  14      147.55      152.62     19.49 o 
  -3   2  14      213.68      229.05     16.52 o 
  -2   2  14        1.52        2.39     13.03 o 
  -1   2  14        2.13        3.88     12.21 o 
   0   2  14       97.83      105.43     10.69 o 
   1   2  14      217.50      221.50     11.31 o 
   2   2  14      331.14      333.02     11.10 o 
   3   2  14       52.89       46.92      8.19 o 
   4   2  14       32.90       17.88      9.70 o 
   5   2  14      521.73      521.72     13.84 o 
   6   2  14      555.75      517.68     15.41 o 
   7   2  14      189.17      210.11     12.90 o
[truncated: 104,252 more chars]
